# Supplementary material for: Identification of candidate genes influencing anthocyanin biosynthesis during the development and ripening of red and white strawberry fruits via comparative transcriptome analysis
Source: PeerJ. 2021 Feb 2;9:e10739. doi: 10.7717/peerj.10739 (PMC7863778; doi:10.7717/peerj.10739)
Supplement: Supplemental Information 1 — Table S1. The qulity of transcriptome sequencing data statistics. Table S2. Pearson’s correlation coefficients between biological replicates. Of the transcriptome profiles obtained by comparing with Fragaria vesca. Table S3. Pearson’s correlation coefficients between biological replicates. Of the transcriptome profiles obtained by comparing with Fragaria x ananassa. Table S4. Expression patterns of candicate genes in Fragaria vesca. Differentially expressed genes (value of log2(one sample / one sample) >1 or < − 1 was the selection criteria) of the anthocyanin-related pathway, sugar-related pathway, hormonal pathways and transcription factors. The number indicated candidate gene FPKM. Table S5. Expression patterns of candicate genes in Fragaria x ananassa. Differentially expressed genes (value of log2(one sample / one sample) >1 or < − 1 was the selection criteria) of the anthocyanin-related pathway, sugar-related pathway, hormonal pathways and transcription factors. The number indicated candidate gene FPKM. Table S6. The primers names and sequences used in this study. Table S7. The content of anthocyanins in three cultivated strawberry. The number indicated anthocyanins content (µgg−1 FW). Table S8. The content of sugars in three cultivated strawberry. The number indicated sugars content (mg kg−1 FW). Table S9. Expression levels of anthocyanin pathway genes by qRT-PCR. The number indicated candidate gene expression levels. [file peerj-09-10739-s001.xls]

## Sheet: Sheet1
Table S1 The qulity of sequencing data statistics
#SampleID	ReadSum	BaseSum	GC(%)	Q20(%)	Q30(%)	total_read	compared with Fragaria vesca uniq_mapped	compared with Fragaria x ananassa uniq_mapped
Benihoppe S2-1	27673862	8302158600	0.4838	0.9661	0.9187	55347724	27875710(99.81%)	27673862(90.75%)
Benihoppe S2-2	33937779	10181333700	0.4862	0.9623	0.9119	67875558	33749580(99.81%)	33937779(90.26%)
Benihoppe S5-1	27331497	8199449100	0.4761	0.9586	0.904	54662994	27707010(99.44%)	27331497(88.54%)
Benihoppe S5-2	28914712	8674413600	0.4661	0.9657	0.9183	57829424	29425446(99.57%)	28914712(89.38%)
Benihoppe S7-1	32588549	9776564700	0.4817	0.9629	0.9109	65177098	33509695(99.07%)	32588549(87.45%)
Benihoppe S7-2	26390260	7917078000	0.4774	0.9657	0.9175	52780520	27226278(99.26%)	26390260(88.03%)
Xiaobai S2-1	25061869	7518560700	0.4772	0.9577	0.9027	50123738	24706170(99.80%)	25061869(89.21%)
Xiaobai S2-2	29690765	8907229500	0.4784	0.9634	0.9142	59381530	29861470(99.67%)	29690765(89.37%)
Xiaobai S5-1	25703115	7710934500	0.4797	0.9635	0.9139	51406230	26279118(99.23%)	25703115(88.13%)
Xiaobai S5-2	26179018	7853705400	0.4699	0.9621	0.9108	52358036	26787695(99.37%)	26179018(88.46%)
Xiaobai S7-1	26487231	7946169300	0.4843	0.9618	0.9089	52974462	27070915(99.16%)	26487231(87.29%)
Xiaobai S7-2	28493685	8548105500	0.4779	0.9636	0.9127	56987370	29374552(99.30%)	28493685(88.27%)
Snow White S2-1	25410599	7623179700	0.4802	0.9653	0.9168	50821198	26006917(99.69%)	25410599(90.44%)
Snow White S2-2	31471955	9441586500	0.4777	0.9629	0.913	62943910	31799179(99.71%)	30928839(89.33%)
Snow White S5-1	30928839	9278651700	0.4705	0.9616	0.9097	61857678	31681840(99.53%)	31471955(90.84%)
Snow White S5-2	28521409	8556422700	0.4759	0.9613	0.9081	57042818	29504286(99.38%)	28521409(88.84%)
Snow White S7-1	28248711	8474613300	0.4752	0.9629	0.911	56497422	29055400(99.36%)	28248711(88.26%)
Snow White S7-2	25042090	7512627000	0.4734	0.9643	0.914	50084180	25899639(99.19%)	25042090(87.45%)

## Sheet: Sheet2
Table S2 Pearson correlation of transcriptiome compared with Fragaria vesca
Sample	Benihoppe S2-1	Benihoppe S2-2	Benihoppe S5-1	Benihoppe S5-2	Benihoppe S7-1	Benihoppe S7-2	Xiaobai S2-1	Xiaobai S2-2	Xiaobai S5-1	Xiaobai S5-2	Xiaobai S7-1	Xiaobai S7-2	Snow White S2-1	Snow White S2-2	Snow White S5-1	Snow White S5-2	Snow White S7-1	Snow White S7-2
Benihoppe S2-1	1	0.996	0.5126	0.3726	0.2811	0.3052	0.9256	0.9749	0.3242	0.3392	0.2003	0.1974	0.9904	0.9921	0.1956	0.2484	0.1624	0.146
Benihoppe S2-2	0.996	1	0.4649	0.3196	0.2359	0.2599	0.9014	0.9621	0.2817	0.296	0.1534	0.1478	0.9824	0.9876	0.1398	0.1921	0.1116	0.0951
Benihoppe S5-1	0.5126	0.4649	1	0.9814	0.9335	0.948	0.719	0.6386	0.9084	0.913	0.8777	0.882	0.5383	0.5143	0.8364	0.854	0.7156	0.7123
Benihoppe S5-2	0.3726	0.3196	0.9814	1	0.9397	0.955	0.6177	0.5158	0.914	0.9225	0.8975	0.9103	0.4021	0.3758	0.878	0.883	0.7581	0.7537
Benihoppe S7-1	0.2811	0.2359	0.9335	0.9397	1	0.995	0.5099	0.4187	0.9651	0.9543	0.9722	0.9673	0.3025	0.2782	0.866	0.8717	0.7515	0.7607
Benihoppe S7-2	0.3052	0.2599	0.948	0.955	0.995	1	0.5339	0.4422	0.9629	0.958	0.9692	0.9673	0.327	0.3027	0.8745	0.8783	0.757	0.7594
Xiaobai S2-1	0.9256	0.9014	0.719	0.6177	0.5099	0.5339	1	0.9824	0.5612	0.5807	0.4501	0.456	0.9342	0.9229	0.4583	0.5085	0.3977	0.3814
Xiaobai S2-2	0.9749	0.9621	0.6386	0.5158	0.4187	0.4422	0.9824	1	0.4689	0.4873	0.3451	0.3465	0.9771	0.9724	0.3505	0.4051	0.2997	0.2839
Xiaobai S5-1	0.3242	0.2817	0.9084	0.914	0.9651	0.9629	0.5612	0.4689	1	0.9921	0.9521	0.9476	0.3364	0.3138	0.8719	0.8761	0.7446	0.747
Xiaobai S5-2	0.3392	0.296	0.913	0.9225	0.9543	0.958	0.5807	0.4873	0.9921	1	0.9449	0.9471	0.3537	0.3304	0.8827	0.8913	0.767	0.7671
Xiaobai S7-1	0.2003	0.1534	0.8777	0.8975	0.9722	0.9692	0.4501	0.3451	0.9521	0.9449	1	0.996	0.2244	0.1972	0.8655	0.8667	0.766	0.7732
Xiaobai S7-2	0.1974	0.1478	0.882	0.9103	0.9673	0.9673	0.456	0.3465	0.9476	0.9471	0.996	1	0.2239	0.1959	0.8871	0.8867	0.7934	0.7986
Snow White S2-1	0.9904	0.9824	0.5383	0.4021	0.3025	0.327	0.9342	0.9771	0.3364	0.3537	0.2244	0.2239	1	0.9988	0.232	0.2877	0.1958	0.18
Snow White S2-2	0.9921	0.9876	0.5143	0.3758	0.2782	0.3027	0.9229	0.9724	0.3138	0.3304	0.1972	0.1959	0.9988	1	0.2045	0.2592	0.1701	0.1542
Snow White S5-1	0.1956	0.1398	0.8364	0.878	0.866	0.8745	0.4583	0.3505	0.8719	0.8827	0.8655	0.8871	0.232	0.2045	1	0.9923	0.9349	0.9277
Snow White S5-2	0.2484	0.1921	0.854	0.883	0.8717	0.8783	0.5085	0.4051	0.8761	0.8913	0.8667	0.8867	0.2877	0.2592	0.9923	1	0.9311	0.9267
Snow White S7-1	0.1624	0.1116	0.7156	0.7581	0.7515	0.757	0.3977	0.2997	0.7446	0.767	0.766	0.7934	0.1958	0.1701	0.9349	0.9311	1	0.9957
Snow White S7-2	0.146	0.0951	0.7123	0.7537	0.7607	0.7594	0.3814	0.2839	0.747	0.7671	0.7732	0.7986	0.18	0.1542	0.9277	0.9267	0.9957	1

## Sheet: Sheet3
Table S3 Pearson correlation of transcriptiome compared with Fragaria x ananassa
Sample	Benihoppe S2-1	Benihoppe S2-2	Benihoppe S5-1	Benihoppe S5-2	Benihoppe S7-1	Benihoppe S7-2	Xiaobai S2-1	Xiaobai S2-2	Xiaobai S5-1	Xiaobai S5-2	Xiaobai S7-1	Xiaobai S7-2	Snow White S2-1	Snow White S2-2	Snow White S5-1	Snow White S5-2	Snow White S7-1	Snow White S7-2
Benihoppe S2-1	1	0.99	0.937	0.929	0.91	0.909	0.976	0.974	0.929	0.927	0.906	0.904	0.944	0.943	0.876	0.892	0.855	0.852
Benihoppe S2-2	0.99	1	0.936	0.929	0.907	0.909	0.974	0.975	0.926	0.928	0.902	0.901	0.947	0.946	0.877	0.894	0.856	0.851
Benihoppe S5-1	0.937	0.936	1	0.991	0.979	0.981	0.95	0.952	0.97	0.974	0.968	0.969	0.903	0.903	0.93	0.933	0.912	0.91
Benihoppe S5-2	0.929	0.929	0.991	1	0.977	0.98	0.945	0.947	0.967	0.973	0.966	0.968	0.897	0.898	0.929	0.931	0.911	0.909
Benihoppe S7-1	0.91	0.907	0.979	0.977	1	0.992	0.922	0.924	0.972	0.968	0.985	0.985	0.871	0.87	0.929	0.929	0.925	0.925
Benihoppe S7-2	0.909	0.909	0.981	0.98	0.992	1	0.922	0.925	0.97	0.97	0.982	0.983	0.872	0.872	0.931	0.931	0.926	0.926
Xiaobai S2-1	0.976	0.974	0.95	0.945	0.922	0.922	1	0.99	0.95	0.952	0.921	0.92	0.938	0.937	0.902	0.914	0.875	0.872
Xiaobai S2-2	0.974	0.975	0.952	0.947	0.924	0.925	0.99	1	0.952	0.957	0.923	0.923	0.939	0.938	0.906	0.919	0.88	0.875
Xiaobai S5-1	0.929	0.926	0.97	0.967	0.972	0.97	0.95	0.952	1	0.988	0.974	0.973	0.889	0.888	0.94	0.943	0.927	0.926
Xiaobai S5-2	0.927	0.928	0.974	0.973	0.968	0.97	0.952	0.957	0.988	1	0.968	0.969	0.894	0.894	0.945	0.948	0.929	0.927
Xiaobai S7-1	0.906	0.902	0.968	0.966	0.985	0.982	0.921	0.923	0.974	0.968	1	0.993	0.871	0.869	0.929	0.93	0.928	0.929
Xiaobai S7-2	0.904	0.901	0.969	0.968	0.985	0.983	0.92	0.923	0.973	0.969	0.993	1	0.871	0.87	0.931	0.931	0.929	0.93
Snow White S2-1	0.944	0.947	0.903	0.897	0.871	0.872	0.938	0.939	0.889	0.894	0.871	0.871	1	0.991	0.902	0.917	0.875	0.87
Snow White S2-2	0.943	0.946	0.903	0.898	0.87	0.872	0.937	0.938	0.888	0.894	0.869	0.87	0.991	1	0.901	0.916	0.874	0.869
Snow White S5-1	0.876	0.877	0.93	0.929	0.929	0.931	0.902	0.906	0.94	0.945	0.929	0.931	0.902	0.901	1	0.991	0.979	0.977
Snow White S5-2	0.892	0.894	0.933	0.931	0.929	0.931	0.914	0.919	0.943	0.948	0.93	0.931	0.917	0.916	0.991	1	0.976	0.972
Snow White S7-1	0.855	0.856	0.912	0.911	0.925	0.926	0.875	0.88	0.927	0.929	0.928	0.929	0.875	0.874	0.979	0.976	1	0.992
Snow White S7-2	0.852	0.851	0.91	0.909	0.925	0.926	0.872	0.875	0.926	0.927	0.929	0.93	0.87	0.869	0.977	0.972	0.992	1

## Sheet: Sheet4
Table S4 Expression patterns of candicate genes in Fragaria vesca.
#ID	nr_annotation	Benihoppe S2	Benihoppe S5	Benihoppe S7	Xiaobai S2	Xiaobai S5	Xiaobai S7	Snow White S2	Snow White S5	Snow White S7	COG_class_annotation	GO_annotation	KEGG_annotation	KOG_class_annotation
gene22493	PREDICTED: phenylalanine ammonia-lyase 1 [Fragaria vesca subsp. vesca]	38.7786	604.805	563.242	19.8613	357.756	354.153	47.84	28.0989	20.6157	Amino acid transport and metabolism	Cellular Component: cytoplasm (GO:0005737);; Biological Process: L-phenylalanine catabolic process (GO:0006559);; Biological Process: cinnamic acid biosynthetic process (GO:0009800);; Molecular Function: phenylalanine ammonia-lyase activity (GO:0045548);;	K10775|0|rcu:RCOM_1355480|Phenylalanine ammonia-lyase, putative (EC:4.3.1.24); K10775 phenylalanine ammonia-lyase [EC:4.3.1.24] (A)	Secondary metabolites biosynthesis, transport and catabolism	Phenylalanine ammonia-lyase 1 OS=Prunus avium GN=PAL1 PE=2 SV=1
gene1350	PREDICTED: naringenin,2-oxoglutarate 3-dioxygenase [Fragaria vesca subsp. vesca]	95.049	2521.98	2113.2	73.77	526.203	530.916	117.6	33.5611	15.8449	General function prediction only	Biological Process: anthocyanin-containing compound biosynthetic process (GO:0009718);; Biological Process: response to sucrose (GO:0009744);; Biological Process: response to UV-B (GO:0010224);; Molecular Function: L-ascorbic acid binding (GO:0031418);; Molecular Function: naringenin 3-dioxygenase activity (GO:0045486);; Molecular Function: metal ion binding (GO:0046872);; Biological Process: oxi…	K00475|0|vvi:100233079|F3H, FHT; flavanone 3-hydroxylase (EC:1.14.11.9); K00475 naringenin 3-dioxygenase [EC:1.14.11.9] (A)	--	Naringenin,2-oxoglutarate 3-dioxygenase OS=Malus domestica PE=2 SV=1
gene21883	PREDICTED: dihydroflavonol-4-reductase-like [Fragaria vesca subsp. vesca]	4.80825	47.4654	32.237	3.90687	14.3403	18.672	11.5851	3.16013	1.65198	--	Molecular Function: 3-beta-hydroxy-delta5-steroid dehydrogenase activity (GO:0003854);; Biological Process: steroid biosynthetic process (GO:0006694);; Biological Process: oxidation-reduction process (GO:0055114);;	--	Defense mechanisms	Tetraketide alpha-pyrone reductase 1 OS=Arabidopsis thaliana GN=TKPR1 PE=1 SV=1
gene236	PREDICTED: dihydrofolate reductase-like [Fragaria vesca subsp. vesca]	53.3977	804.089	682.656	19.55	328.943	292.891	91.6889	34.4255	24.0338	--	Molecular Function: dihydrofolate reductase activity (GO:0004146);; Biological Process: oxidation-reduction process (GO:0055114);;	--	Amino acid transport and metabolism	Dihydrofolate reductase OS=Schizosaccharomyces pombe (strain 972 / ATCC 24843) GN=dfr1 PE=2 SV=2
gene7069	dihydroflavonol 4-reductase [Fragaria vesca]	27.9611	912.276	707.858	30.3156	328.526	277.921	43.8273	58.409	53.3407	--	Molecular Function: dihydrokaempferol 4-reductase activity (GO:0045552);; Molecular Function: coenzyme binding (GO:0050662);; Biological Process: oxidation-reduction process (GO:0055114);;	K13082|0|vvi:100233141|DFR, dfr1; dihydroflavonol reductase (EC:1.1.1.219); K13082 bifunctional dihydroflavonol 4-reductase/flavanone 4-reductase [EC:1.1.1.219 1.1.1.234] (A)	Defense mechanisms	Bifunctional dihydroflavonol 4-reductase/flavanone 4-reductase OS=Pyrus communis GN=DFR PE=1 SV=1
gene8111	PREDICTED: putative UDP-glucose flavonoid 3-O-glucosyltransferase 3 [Fragaria vesca subsp. vesca]	2.98055	0.579402	0.459111	2.67692	3.13734	5.95039	4.11895	8.30223	6.61862	--	Biological Process: metabolic process (GO:0008152);; Molecular Function: flavonol 3-O-glucosyltransferase activity (GO:0047893);;	--	--	Putative UDP-glucose flavonoid 3-O-glucosyltransferase 3 OS=Fragaria ananassa GN=GT3 PE=2 SV=1
gene7137	PREDICTED: anthocyanidin 3-O-glucosyltransferase 5-like [Fragaria vesca subsp. vesca]	8.36812	3.63748	1.75196	3.67181	1.64292	1.07713	0.490592	0.22374	0.0225786	--	Biological Process: flavonoid biosynthetic process (GO:0009813);; Cellular Component: intracellular membrane-bounded organelle (GO:0043231);; Biological Process: flavonoid glucuronidation (GO:0052696);; Molecular Function: quercetin 3-O-glucosyltransferase activity (GO:0080043);; Molecular Function: quercetin 7-O-glucosyltransferase activity (GO:0080044);;	K08237|0|vvi:100255865|anthocyanidin 3-O-glucosyltransferase 5; K08237 hydroquinone glucosyltransferase [EC:2.4.1.218] (A)	--	Anthocyanidin 3-O-glucosyltransferase 5 OS=Manihot esculenta GN=GT5 PE=2 SV=1
gene25816	PREDICTED: anthocyanidin 3-O-glucosyltransferase 2 [Fragaria vesca subsp. vesca]	9.28204	769.068	873.281	5.51089	127.182	93.2629	7.16	20.5036	7.65424	--	Biological Process: anthocyanin-containing compound biosynthetic process (GO:0009718);; Cellular Component: intracellular membrane-bounded organelle (GO:0043231);; Molecular Function: anthocyanidin 3-O-glucosyltransferase activity (GO:0047213);; Biological Process: flavonoid glucuronidation (GO:0052696);; Molecular Function: quercetin 3-O-glucosyltransferase activity (GO:0080043);; Molecular Func…	--	--	Anthocyanidin 3-O-glucosyltransferase 2 OS=Fragaria ananassa GN=FGT PE=1 SV=1
gene2828	PREDICTED: glutathione S-transferase F11-like [Fragaria vesca subsp. vesca]	4.04912	980.475	793.6	3.91428	127.972	64.3705	1.57094	12.2804	4.72791	Posttranslational modification, protein turnover, chaperones	Molecular Function: glutathione transferase activity (GO:0004364);; Cellular Component: cytoplasm (GO:0005737);; Biological Process: glutathione metabolic process (GO:0006749);;	K00799|4.32882e-120|vvi:100232976|GST4; glutathione S-transferase (EC:2.5.1.18); K00799 glutathione S-transferase [EC:2.5.1.18] (A)	Posttranslational modification, protein turnover, chaperones	Glutathione S-transferase F11 OS=Arabidopsis thaliana GN=GSTF11 PE=2 SV=1
gene26565	PREDICTED: glutathione S-transferase U17-like, partial [Fragaria vesca subsp. vesca]	300.125	314.494	229.798	181.761	271.478	220.511	126.049	51.3383	17.035	Posttranslational modification, protein turnover, chaperones	Molecular Function: glutathione transferase activity (GO:0004364);; Cellular Component: cytoplasm (GO:0005737);; Biological Process: glutathione metabolic process (GO:0006749);; Biological Process: toxin catabolic process (GO:0009407);;	--	Posttranslational modification, protein turnover, chaperones	Glutathione S-transferase U17 OS=Arabidopsis thaliana GN=GSTU17 PE=2 SV=1
gene12488	PREDICTED: probable glutathione S-transferase [Fragaria vesca subsp. vesca]	2.44466	2.40435	1.96453	2.56866	2.76363	1.5588	0.0242827	0.175158	0.108088	Posttranslational modification, protein turnover, chaperones	Molecular Function: glutathione transferase activity (GO:0004364);; Molecular Function: lactoylglutathione lyase activity (GO:0004462);; Cellular Component: cytoplasm (GO:0005737);; Biological Process: glutathione metabolic process (GO:0006749);; Biological Process: toxin catabolic process (GO:0009407);;	K00799|1.33856e-91|vvi:100265481|probable glutathione S-transferase; K00799 glutathione S-transferase [EC:2.5.1.18] (A)	Posttranslational modification, protein turnover, chaperones	Probable glutathione S-transferase OS=Nicotiana tabacum PE=2 SV=1
gene19187	PREDICTED: probable glutathione S-transferase [Fragaria vesca subsp. vesca]	7.6984	4.30841	2.74001	8.0148	8.81253	30.2432	10.6754	14.9796	31.8145	Posttranslational modification, protein turnover, chaperones	Biological Process: metabolic process (GO:0008152);; Molecular Function: transferase activity (GO:0016740);;	K00799|4.72546e-75|vvi:100264838|probable glutathione S-transferase; K00799 glutathione S-transferase [EC:2.5.1.18] (A)	Posttranslational modification, protein turnover, chaperones	Probable glutathione S-transferase OS=Glycine max GN=HSP26-A PE=2 SV=1
gene16664	PREDICTED: root phototropism protein 3 [Fragaria vesca subsp. vesca]	6.67541	0.832926	0.955662	4.88027	2.00005	0.812235	23.8662	22.486	21.1571	--	Biological Process: polysaccharide biosynthetic process (GO:0000271);; Biological Process: phototropism (GO:0009638);; Biological Process: plant-type cell wall organization (GO:0009664);; Biological Process: blue light signaling pathway (GO:0009785);; Biological Process: multidimensional cell growth (GO:0009825);; Biological Process: plant-type cell wall biogenesis (GO:0009832);; Biological Proce…	--	--	Root phototropism protein 3 OS=Arabidopsis thaliana GN=RPT3 PE=1 SV=2
gene3991	PREDICTED: tetraketide alpha-pyrone reductase 1 [Fragaria vesca subsp. vesca]	0.0863681	1.03006	1.65976	0.0747167	3.46639	1.67762	0.086362	18.0119	26.5994	--	Cellular Component: endoplasmic reticulum (GO:0005783);; Molecular Function: dihydrokaempferol 4-reductase activity (GO:0045552);; Biological Process: seed development (GO:0048316);; Molecular Function: coenzyme binding (GO:0050662);; Biological Process: oxidation-reduction process (GO:0055114);; Biological Process: sporopollenin biosynthetic process (GO:0080110);;	--	Defense mechanisms	Tetraketide alpha-pyrone reductase 1 OS=Arabidopsis thaliana GN=TKPR1 PE=1 SV=1
gene2729	PREDICTED: UDP-glycosyltransferase 91A1-like [Fragaria vesca subsp. vesca]	0.682836	0.729863	0.270381	0.967256	2.0841	0.572202	0.164034	0.0479262	0.1189	--	Biological Process: flavonoid biosynthetic process (GO:0009813);; Cellular Component: membrane (GO:0016020);; Cellular Component: intracellular membrane-bounded organelle (GO:0043231);; Biological Process: flavonoid glucuronidation (GO:0052696);; Molecular Function: quercetin 3-O-glucosyltransferase activity (GO:0080043);; Molecular Function: quercetin 7-O-glucosyltransferase activity (GO:0080044…	--	--	UDP-glycosyltransferase 91A1 OS=Arabidopsis thaliana GN=UGT91A1 PE=2 SV=1
gene23206	PREDICTED: polyketide synthase 1 [Fragaria vesca subsp. vesca]	79.7017	2976.48	3294.75	39.7238	884.39	1009.96	141.614	54.1387	26.2134	Secondary metabolites biosynthesis, transport and catabolism	Biological Process: flavonoid biosynthetic process (GO:0009813);; Molecular Function: naringenin-chalcone synthase activity (GO:0016210);; Molecular Function: protein homodimerization activity (GO:0042803);;	K00660|0|vvi:100258106|CHS3; chalcone synthase; K00660 chalcone synthase [EC:2.3.1.74] (A)	--	Polyketide synthase 1 OS=Rubus idaeus GN=PKS1 PE=1 SV=1
gene22001	PREDICTED: malonyl-CoA:anthocyanidin 5-O-glucoside-6''-O-malonyltransferase-like [Fragaria vesca subsp. vesca]	23.7268	192.615	353.261	35.3494	278.346	417.045	20.7595	14.8115	21.3017	--	Biological Process: metabolic process (GO:0008152);; Molecular Function: transferase activity, transferring acyl groups other than amino-acyl groups (GO:0016747);;	--	--	Phenolic glucoside malonyltransferase 2 OS=Arabidopsis thaliana GN=PMAT2 PE=1 SV=1
gene20514	PREDICTED: polyphenol oxidase, chloroplastic-like [Fragaria vesca subsp. vesca]	3.658	16.1933	19.098	3.29051	8.80211	24.2728	0.0796004	0.448183	0.258728	--	Molecular Function: catechol oxidase activity (GO:0004097);; Molecular Function: monophenol monooxygenase activity (GO:0004503);; Cellular Component: chloroplast thylakoid lumen (GO:0009543);; Biological Process: pigment biosynthetic process (GO:0046148);; Molecular Function: metal ion binding (GO:0046872);; Biological Process: oxidation-reduction process (GO:0055114);;	--	--	Polyphenol oxidase, chloroplastic OS=Malus domestica PE=2 SV=1
gene3746	PREDICTED: polygalacturonase-like isoform X1 [Fragaria vesca subsp. vesca]	0.0474984	0.012373	0.274548	0.096889	1.2649	1.31214	0.0798507	0.210095	0.377685	Cell wall/membrane/envelope biogenesis	Molecular Function: polygalacturonase activity (GO:0004650);; Cellular Component: extracellular region (GO:0005576);; Cellular Component: cell wall (GO:0005618);; Biological Process: carbohydrate metabolic process (GO:0005975);; Biological Process: fruit ripening (GO:0009835);; Cellular Component: membrane (GO:0016020);; Biological Process: cell wall organization (GO:0071555);;	--	--	Polygalacturonase OS=Malus domestica PE=2 SV=1
gene26963	PREDICTED: bidirectional sugar transporter SWEET9-like [Fragaria vesca subsp. vesca]	77.248	485.046	938.35	66.3088	234.382	919.564	68.4896	47.5392	34.6966	--	Cellular Component: plasma membrane (GO:0005886);; Cellular Component: integral component of membrane (GO:0016021);; Biological Process: carbohydrate transmembrane transport (GO:0034219);; Molecular Function: sugar transmembrane transporter activity (GO:0051119);;	K15382|7.8266e-66|vvi:100266643|bidirectional sugar transporter SWEET14; K15382 solute carrier family 50 (sugar transporter) (A)	General function prediction only	Bidirectional sugar transporter NEC1 OS=Petunia hybrida GN=NEC1 PE=2 SV=1
gene589	PREDICTED: polyol transporter 5-like [Fragaria vesca subsp. vesca]	0.497925	0.0162171	0.0989088	0.206417	0.0492455	0.407823	0.370911	1.40658	2.2889	--	Molecular Function: sugar:proton symporter activity (GO:0005351);; Molecular Function: glucose transmembrane transporter activity (GO:0005355);; Cellular Component: integral component of plasma membrane (GO:0005887);; Biological Process: proton transport (GO:0015992);; Molecular Function: 2-alkenal reductase [NAD(P)] activity (GO:0032440);; Biological Process: glucose import (GO:0046323);; Biolog…	--	General function prediction only	Polyol transporter 5 OS=Arabidopsis thaliana GN=PLT5 PE=1 SV=2
gene21458	PREDICTED: UDP-arabinose 4-epimerase 1-like [Fragaria vesca subsp. vesca]	5.75451	2.10666	2.69141	1.51116	4.73531	3.08573	4.07443	0.50925	0.0666983	--	Molecular Function: UDP-glucose 4-epimerase activity (GO:0003978);; Cellular Component: intracellular (GO:0005622);; Biological Process: galactose metabolic process (GO:0006012);; Biological Process: response to ethylene (GO:0009723);; Biological Process: abscisic acid-activated signaling pathway (GO:0009738);; Biological Process: plant-type cell wall biogenesis (GO:0009832);; Cellular Component:…	--	Cell wall/membrane/envelope biogenesis	UDP-arabinose 4-epimerase 1 OS=Arabidopsis thaliana GN=MUR4 PE=1 SV=1
gene25123	PREDICTED: glucan endo-1,3-beta-glucosidase-like [Fragaria vesca subsp. vesca]	0.0773215	0.0541981	0.578993	0.0139142	0.281304	0.497526	0	0.053404	0.0156854	--	Biological Process: carbohydrate metabolic process (GO:0005975);; Molecular Function: glucan endo-1,3-beta-D-glucosidase activity (GO:0042973);;	--	--	Glucan endo-1,3-beta-glucosidase OS=Triticum aestivum GN=GLC1 PE=2 SV=1
gene23763	PREDICTED: BON1-associated protein 1 [Fragaria vesca subsp. vesca]	4.4726	0.775263	0.353297	1.91047	0.863587	0.596842	1.41307	5.74072	11.9647	--	--	--	--	BON1-associated protein 1 OS=Arabidopsis thaliana GN=BAP1 PE=1 SV=1
gene15581	PREDICTED: lipid phosphate phosphatase 2-like [Fragaria vesca subsp. vesca]	0.748613	0.323774	0.10862	1.04524	0.235494	0.082907	1.23184	1.97017	4.04617	Lipid transport and metabolism	Molecular Function: acid phosphatase activity (GO:0003993);; Cellular Component: integral component of plasma membrane (GO:0005887);; Biological Process: phospholipid metabolic process (GO:0006644);; Molecular Function: phosphatidate phosphatase activity (GO:0008195);; Biological Process: abscisic acid-activated signaling pathway (GO:0009738);; Biological Process: phospholipid dephosphorylation (…	--	Lipid transport and metabolism	Lipid phosphate phosphatase 2 OS=Arabidopsis thaliana GN=LPP2 PE=2 SV=1
gene25787	PREDICTED: S-norcoclaurine synthase-like isoform X1 [Fragaria vesca subsp. vesca]	2.27096	4.50915	6.76098	4.56122	5.19288	5.14286	1.01738	0.251359	1.57569	--	Molecular Function: protein phosphatase inhibitor activity (GO:0004864);; Molecular Function: receptor activity (GO:0004872);; Cellular Component: nucleus (GO:0005634);; Cellular Component: cytoplasm (GO:0005737);; Biological Process: abscisic acid-activated signaling pathway (GO:0009738);; Molecular Function: abscisic acid binding (GO:0010427);; Biological Process: negative regulation of catalyt…	--	--	S-norcoclaurine synthase 2 OS=Papaver somniferum GN=NCS2 PE=1 SV=1
gene14248	PREDICTED: 1-aminocyclopropane-1-carboxylate synthase [Fragaria vesca subsp. vesca]	1.22186	0.186083	0.0327928	1.07707	0.628375	0.030124	1.38388	0.151489	0.485264	Amino acid transport and metabolism	Biological Process: response to ethylene (GO:0009723);; Biological Process: response to abscisic acid (GO:0009737);; Biological Process: response to chitin (GO:0010200);; Molecular Function: 1-aminocyclopropane-1-carboxylate synthase activity (GO:0016847);; Molecular Function: pyridoxal phosphate binding (GO:0030170);; Biological Process: 1-aminocyclopropane-1-carboxylate biosynthetic process (GO…	K01762|0|rcu:RCOM_1688460|acc synthase, putative (EC:4.4.1.14); K01762 1-aminocyclopropane-1-carboxylate synthase [EC:4.4.1.14] (A)	Signal transduction mechanisms	1-aminocyclopropane-1-carboxylate synthase OS=Glycine max GN=ACS1 PE=2 SV=1
gene23117	PREDICTED: uncharacterized protein LOC105352787 [Fragaria vesca subsp. vesca]	2.6335	0.00029672	0.218354	5.64135	0.00285921	0.00123005	0.647019	1.56068	0.792225	--	Biological Process: respiratory burst involved in defense response (GO:0002679);; Cellular Component: endoplasmic reticulum (GO:0005783);; Biological Process: abscisic acid-activated signaling pathway (GO:0009738);; Biological Process: ethylene-activated signaling pathway (GO:0009873);; Biological Process: response to chitin (GO:0010200);; Cellular Component: integral component of membrane (GO:00…	--	--	--
gene25059	PREDICTED: protein phosphatase 2C 37 [Fragaria vesca subsp. vesca]	117.401	74.7111	95.6384	88.3794	154.997	108.167	104.271	146.927	162.164	Signal transduction mechanisms	Molecular Function: phosphoprotein phosphatase activity (GO:0004721);; Molecular Function: cation binding (GO:0043169);; Cellular Component: intracellular part (GO:0044424);; Biological Process: single-organism cellular process (GO:0044763);; Biological Process: negative regulation of cellular process (GO:0048523);; Biological Process: response to stimulus (GO:0050896);;	--	Signal transduction mechanisms	Protein phosphatase 2C 37 OS=Arabidopsis thaliana GN=PP2CA PE=1 SV=1
gene12530	PREDICTED: auxin-responsive protein IAA31 [Fragaria vesca subsp. vesca]	7.81515	6.69398	15.059	3.10984	2.24566	14.7217	6.56284	0.906618	1.44731	--	Cellular Component: nucleus (GO:0005634);; Biological Process: regulation of transcription, DNA-templated (GO:0006355);; Biological Process: auxin-activated signaling pathway (GO:0009734);;	K14484|1.17589e-62|vvi:100244346|auxin-responsive protein IAA31; K14484 auxin-responsive protein IAA (A)	--	Auxin-responsive protein IAA31 OS=Arabidopsis thaliana GN=IAA31 PE=2 SV=2
gene4393	PREDICTED: auxin-induced protein 15A-like [Fragaria vesca subsp. vesca]	0.870333	0.501667	0.231489	1.95837	3.16437	10.3598	1.57387	12.4775	4.76746	--	Biological Process: response to auxin (GO:0009733);;	K14488|2.13303e-38|vvi:100259012|auxin-induced protein 15A; K14488 SAUR family protein (A)	--	Auxin-induced protein 15A OS=Glycine max PE=2 SV=1
gene21088	PREDICTED: uncharacterized protein LOC101311013 [Fragaria vesca subsp. vesca]	22.9792	8.1873	3.57086	23.3385	4.65766	5.5191	23.9985	32.9286	78.8719	--	Biological Process: response to auxin (GO:0009733);;	--	--	--
gene13680	PREDICTED: IAA-amino acid hydrolase ILR1-like 1 [Fragaria vesca subsp. vesca]	24.9261	45.5728	40.0472	8.07198	12.4514	28.3757	14.6999	2.82488	2.63963	General function prediction only	Biological Process: metabolic process (GO:0008152);; Cellular Component: integral component of membrane (GO:0016021);; Molecular Function: hippurate hydrolase activity (GO:0047980);;	K14664|0|vvi:100262106|IAA-amino acid hydrolase ILR1-like 4; K14664 IAA-amino acid hydrolase [EC:3.5.1.-] (A)	--	IAA-amino acid hydrolase ILR1-like 1 OS=Oryza sativa subsp. indica GN=ILL1 PE=2 SV=1
gene7769	PREDICTED: gibberellin 2-beta-dioxygenase-like [Fragaria vesca subsp. vesca]	6.62725	19.2366	46.9356	7.58707	25.9735	33.9617	4.23661	1.77847	12.991	General function prediction only	Molecular Function: iron ion binding (GO:0005506);; Molecular Function: gibberellin 3-beta-dioxygenase activity (GO:0016707);; Biological Process: oxidation-reduction process (GO:0055114);;	K04125|0|rcu:RCOM_0632660|gibberellin 2-oxidase, putative (EC:1.14.11.15); K04125 gibberellin 2-oxidase [EC:1.14.11.13] (A)	--	Gibberellin 2-beta-dioxygenase OS=Phaseolus coccineus GN=GA2OX1 PE=2 SV=1
gene1687	PREDICTED: cyclin-D3-3 [Fragaria vesca subsp. vesca]	0.54963	0.148738	0.162676	0.391437	0.262605	0.148967	1.3459	42.3187	95.7651	--	Cellular Component: nucleus (GO:0005634);;	K14505|3.22136e-155|vvi:100267897|cyclin-D3-3; K14505 cyclin D3, plant (A)	Cell cycle control, cell division, chromosome partitioning	Cyclin-D3-2 OS=Arabidopsis thaliana GN=CYCD3-2 PE=2 SV=1
gene4974	PREDICTED: adenylate isopentenyltransferase 3, chloroplastic [Fragaria vesca subsp. vesca]	0.882877	0.946117	2.76455	0.308385	3.01776	2.0046	0.69497	0.279046	0.0896519	Translation, ribosomal structure and biogenesis	Biological Process: reciprocal meiotic recombination (GO:0007131);; Biological Process: tRNA processing (GO:0008033);; Molecular Function: AMP dimethylallyltransferase activity (GO:0009824);; Molecular Function: ATP dimethylallyltransferase activity (GO:0052622);; Molecular Function: ADP dimethylallyltransferase activity (GO:0052623);;	K10760|9.29449e-135|vvi:100245931|adenylate isopentenyltransferase 3, chloroplastic; K10760 adenylate isopentenyltransferase (cytokinin synthase) (A)	Translation, ribosomal structure and biogenesis	Adenylate isopentenyltransferase 3, chloroplastic OS=Arabidopsis thaliana GN=IPT3 PE=1 SV=1
gene723	PREDICTED: histidine-containing phosphotransfer protein 4-like [Fragaria vesca subsp. vesca]	0.206666	0.0403408	0.0518165	0.221925	0.0450492	0.205593	2.79217	0.819107	0.168677	--	--	K14490|7.29655e-35|vvi:100254355|histidine-containing phosphotransfer protein 4; K14490 histidine-containing phosphotransfer peotein (A)	Signal transduction mechanisms	Pseudo histidine-containing phosphotransfer protein 2 OS=Oryza sativa subsp. japonica GN=PHP2 PE=2 SV=3
gene14530	PREDICTED: tryptophan aminotransferase-related protein 2-like [Fragaria vesca subsp. vesca]	0.698199	0.313926	0.0132342	0.0766576	0.0580274	0.0246104	1.08053	0.562796	1.26739	--	Biological Process: indoleacetic acid biosynthetic process (GO:0009684);; Biological Process: response to ethylene (GO:0009723);; Biological Process: positive gravitropism (GO:0009958);; Biological Process: maintenance of root meristem identity (GO:0010078);; Biological Process: phloem or xylem histogenesis (GO:0010087);; Biological Process: cotyledon vascular tissue pattern formation (GO:0010588…	K16903|0|rcu:RCOM_1509450|Alliin lyase precursor, putative (EC:4.4.1.4); K16903 L-tryptophan---pyruvate aminotransferase [EC:2.6.1.99] (A)	--	Tryptophan aminotransferase-related protein 2 OS=Arabidopsis thaliana GN=TAR2 PE=2 SV=1
gene24073	PREDICTED: ethylene-responsive transcription factor 1-like [Fragaria vesca subsp. vesca]	2.60766	0.062142	0.143909	1.43262	0.750362	0.210792	0.893737	1.30594	4.80001	--	--	--	--	Ethylene-responsive transcription factor 13 OS=Arabidopsis thaliana GN=ERF13 PE=2 SV=2
gene10290	PREDICTED: ethylene-responsive transcription factor ERF109-like [Fragaria vesca subsp. vesca]	6.87772	1.84975	0.365282	5.10688	5.80955	0.222235	3.73052	3.06482	4.82261	--	Biological Process: cellular biosynthetic process (GO:0044249);; Biological Process: organic substance biosynthetic process (GO:1901576);;	--	--	Ethylene-responsive transcription factor ERF109 OS=Arabidopsis thaliana GN=ERF109 PE=1 SV=1
gene22797	PREDICTED: 2-methylene-furan-3-one reductase [Fragaria vesca subsp. vesca]	30.4812	102.344	449.173	33.3302	437.02	690.502	97.9325	5493.43	14724.7	--	Molecular Function: zinc ion binding (GO:0008270);; Molecular Function: oxidoreductase activity (GO:0016491);; Biological Process: oxidation-reduction process (GO:0055114);;	--	--	2-methylene-furan-3-one reductase OS=Fragaria vesca GN=EO PE=2 SV=2
gene7061	PREDICTED: jasmonate O-methyltransferase-like [Fragaria vesca subsp. vesca]	1.50273	0.516917	15.4959	1.86885	87.7868	65.9323	1.42914	8.99009	122.459	--	Molecular Function: methyltransferase activity (GO:0008168);; Biological Process: methylation (GO:0032259);;	K08241|3.56951e-153|rcu:RCOM_1595240|Jasmonate O-methyltransferase, putative (EC:2.1.1.141); K08241 jasmonate O-methyltransferase [EC:2.1.1.141] (A)	--	Jasmonate O-methyltransferase OS=Brassica rapa subsp. pekinensis GN=JMT PE=1 SV=1
gene7062	PREDICTED: jasmonate O-methyltransferase-like [Fragaria vesca subsp. vesca]	1.48042	0.05869	0.208755	1.28664	0.958926	0.519179	1.7401	1.17834	2.39166	--	Molecular Function: methyltransferase activity (GO:0008168);;	K08241|3.85319e-158|vvi:100266134|jasmonate O-methyltransferase; K08241 jasmonate O-methyltransferase [EC:2.1.1.141] (A)	--	Jasmonate O-methyltransferase OS=Brassica rapa subsp. pekinensis GN=JMT PE=1 SV=1
gene8009	PREDICTED: 3,7-dimethylxanthine N-methyltransferase-like [Fragaria vesca subsp. vesca]	0.391058	1.27719	8.83393	0.240154	2.22592	9.96523	0.244712	0.331555	0.123668	--	Molecular Function: jasmonate O-methyltransferase activity (GO:0030795);; Biological Process: methylation (GO:0032259);;	--	--	3,7-dimethylxanthine N-methyltransferase OS=Coffea arabica GN=DXMT1 PE=1 SV=1
gene3092	PREDICTED: uncharacterized protein LOC101297114 [Fragaria vesca subsp. vesca]	0.899194	6.14328	60.2051	0.69524	17.1575	57.9467	0.466281	0.570213	0.23262	--	Molecular Function: jasmonate O-methyltransferase activity (GO:0030795);; Biological Process: methylation (GO:0032259);;	--	--	7-methylxanthosine synthase 1 OS=Coffea canephora GN=XMT1 PE=1 SV=1
gene2160	PREDICTED: calcium-transporting ATPase 2, plasma membrane-type-like [Fragaria vesca subsp. vesca]	3.51556	6.5466	6.81525	6.71156	13.8056	7.17368	26.6009	116.147	96.0346	Inorganic ion transport and metabolism	Molecular Function: carbonate dehydratase activity (GO:0004089);; Molecular Function: calcium-transporting ATPase activity (GO:0005388);; Molecular Function: calmodulin binding (GO:0005516);; Molecular Function: ATP binding (GO:0005524);; Cellular Component: endoplasmic reticulum membrane (GO:0005789);; Cellular Component: integral component of plasma membrane (GO:0005887);; Biological Process: p…	K01537|0|ath:AT4G37640|ACA2; calcium-transporting ATPase 2; K01537 Ca2+-transporting ATPase [EC:3.6.3.8] (A)	Inorganic ion transport and metabolism	Calcium-transporting ATPase 2, plasma membrane-type OS=Arabidopsis thaliana GN=ACA2 PE=1 SV=1
gene17348	PREDICTED: uncharacterized protein LOC101291831 [Fragaria vesca subsp. vesca]	0.141079	0.251865	0.179834	0.0848007	0.147849	0.228722	1.40714	7.05061	3.67281	--	Molecular Function: calmodulin binding (GO:0005516);; Biological Process: cellular protein modification process (GO:0006464);; Biological Process: phosphate-containing compound metabolic process (GO:0006796);; Biological Process: response to bacterium (GO:0009617);; Biological Process: systemic acquired resistance (GO:0009627);; Biological Process: salicylic acid biosynthetic process (GO:0009697)…	--	--	Protein SAR DEFICIENT 1 OS=Arabidopsis thaliana GN=SARD1 PE=1 SV=1
gene19808	PREDICTED: uncharacterized protein LOC101312168 [Fragaria vesca subsp. vesca]	3.07339	0.501329	0.0528599	3.39653	0.560912	0.0476332	4.38674	0.318282	0.671231	--	Biological Process: response to hypoxia (GO:0001666);; Molecular Function: sequence-specific DNA binding transcription factor activity (GO:0003700);; Biological Process: regulation of transcription, DNA-templated (GO:0006355);; Biological Process: determination of bilateral symmetry (GO:0009855);; Biological Process: systemic acquired resistance, salicylic acid mediated signaling pathway (GO:0009…	--	--	--
gene24477	PREDICTED: B3 domain-containing protein Os04g0386900-like [Fragaria vesca subsp. vesca]	0.052398	2.61008	2.12757	0.106295	1.34249	2.04616	0.115565	0	0.115929	--	--	--	--	B3 domain-containing protein Os04g0386900 OS=Oryza sativa subsp. japonica GN=Os04g0386900 PE=2 SV=3
gene21105	PREDICTED: B3 domain-containing protein Os04g0386900-like [Fragaria vesca subsp. vesca]	8.46625	20.4855	22.3455	10.4724	24.5123	26.2405	0.368738	0.448041	0.298989	--	Biological Process: transcription, DNA-templated (GO:0006351);;	--	--	B3 domain-containing protein Os04g0386900 OS=Oryza sativa subsp. japonica GN=Os04g0386900 PE=2 SV=3
gene24478	PREDICTED: B3 domain-containing protein Os04g0386900-like [Fragaria vesca subsp. vesca]	1.14683	0.13237	0.15904	0.0675622	0.162775	0.120359	1.52448	1.86351	2.52322	--	Biological Process: transcription, DNA-templated (GO:0006351);;	--	--	B3 domain-containing protein Os04g0386900 OS=Oryza sativa subsp. japonica GN=Os04g0386900 PE=2 SV=3
gene22216	PREDICTED: transcription factor bHLH130 [Fragaria vesca subsp. vesca]	1.58649	0.271853	0.541628	1.98194	2.06945	0.538357	0.876232	65.1228	55.115	--	Molecular Function: sequence-specific DNA binding transcription factor activity (GO:0003700);; Biological Process: regulation of transcription, DNA-templated (GO:0006355);; Biological Process: response to arsenic-containing substance (GO:0046685);; Molecular Function: protein dimerization activity (GO:0046983);; Biological Process: photoperiodism, flowering (GO:0048573);;	--	--	Transcription factor bHLH130 OS=Arabidopsis thaliana GN=BHLH130 PE=1 SV=1
gene3638	PREDICTED: transcription factor bHLH3 [Fragaria vesca subsp. vesca]	8.32733	5.55831	3.3722	7.41183	1.98216	4.70014	5.43921	4.5965	0.206393	--	Molecular Function: oxidoreductase activity (GO:0016491);; Molecular Function: protein dimerization activity (GO:0046983);;	--	--	Transcription factor bHLH3 OS=Arabidopsis thaliana GN=BHLH3 PE=2 SV=1
gene4524	PREDICTED: transcription factor ORG2-like [Fragaria vesca subsp. vesca]	1.68065	1.47447	1.10655	1.20777	0.897475	0.945034	0.318461	0.777561	0.075594	--	Molecular Function: DNA binding (GO:0003677);; Molecular Function: protein dimerization activity (GO:0046983);;	--	--	Transcription factor ORG2 OS=Arabidopsis thaliana GN=ORG2 PE=1 SV=1
gene12776	PREDICTED: basic leucine zipper 43 [Fragaria vesca subsp. vesca]	0.084328	0	0.0854625	0.0251845	0.145909	0.219632	0.186939	4.46278	26.6394	--	Molecular Function: DNA binding (GO:0003677);; Molecular Function: transferase activity (GO:0016740);; Biological Process: primary metabolic process (GO:0044238);; Biological Process: cellular macromolecule metabolic process (GO:0044260);; Biological Process: regulation of cellular process (GO:0050794);;	--	--	Basic leucine zipper 43 OS=Arabidopsis thaliana GN=BZIP43 PE=1 SV=1
gene15321	PREDICTED: ethylene-responsive transcription factor ERF039-like [Fragaria vesca subsp. vesca]	1.06063	0.021733	0.0726549	0.355524	0.0218458	0.0539385	6.78862	0.501533	0	--	--	--	--	Ethylene-responsive transcription factor ERF034 OS=Arabidopsis thaliana GN=ERF034 PE=2 SV=2
gene20034	PREDICTED: protein FAR1-RELATED SEQUENCE 5-like [Fragaria vesca subsp. vesca]	0.0128156	0	0.0152578	0	0	0.0162871	0.616734	0.667476	0.475919	--	--	--	--	Protein FAR1-RELATED SEQUENCE 5 OS=Arabidopsis thaliana GN=FRS5 PE=2 SV=1
Trans_newGene_557	PREDICTED: protein FAR1-RELATED SEQUENCE 5-like [Fragaria vesca subsp. vesca]	2.12967	1.25624	0.656327	1.99358	1.64285	1.2615	0.0256679	0.106481	0	--	Molecular Function: binding (GO:0005488);;	--	--	Protein FAR1-RELATED SEQUENCE 5 OS=Arabidopsis thaliana GN=FRS5 PE=2 SV=1
gene2705	PREDICTED: MADS-box protein JOINTLESS [Fragaria vesca subsp. vesca]	1.61877	1.06598	0.80053	0.904334	1.14193	1.24802	0.725657	0.0963288	1.44213	--	Biological Process: MAPK cascade (GO:0000165);; Molecular Function: translation repressor activity, nucleic acid binding (GO:0000900);; Molecular Function: DNA binding (GO:0003677);; Molecular Function: sequence-specific DNA binding transcription factor activity (GO:0003700);; Cellular Component: nucleus (GO:0005634);; Biological Process: protein targeting to membrane (GO:0006612);; Biological Pr…	--	Transcription	MADS-box protein SVP OS=Arabidopsis thaliana GN=SVP PE=1 SV=1
gene3452	PREDICTED: MADS-box transcription factor 23-like isoform X1 [Fragaria vesca subsp. vesca]	0.337218	1.13541	0.903998	0.801109	1.83772	0.859664	3.76021	9.68878	13.5768	--	Molecular Function: DNA binding (GO:0003677);; Molecular Function: sequence-specific DNA binding transcription factor activity (GO:0003700);; Cellular Component: nucleus (GO:0005634);; Biological Process: regulation of transcription, DNA-templated (GO:0006355);; Molecular Function: protein dimerization activity (GO:0046983);;	K09264|3.19842e-120|vvi:100244955|MADS-box transcription factor 27; K09264 MADS-box transcription factor, plant (A)	Transcription	MADS-box transcription factor 27 OS=Oryza sativa subsp. japonica GN=MADS27 PE=2 SV=2
gene7949	PREDICTED: myb-related protein Myb4-like [Fragaria vesca subsp. vesca]	1.08725	0.372231	0.91443	2.12974	1.91639	0.075386	0.541651	1.16829	1.05196	--	Molecular Function: DNA binding (GO:0003677);;	K09422|7.72547e-59|vvi:100256383|myb-related protein Myb4; K09422 myb proto-oncogene protein, plant (A)	Transcription	Myb-related protein Myb4 OS=Oryza sativa subsp. japonica GN=MYB4 PE=2 SV=2
gene8960	PREDICTED: NAC domain-containing protein 48-like [Fragaria vesca subsp. vesca]	0.0221446	0	0.049321	0.0403796	0	0.100234	1.08516	1.43597	1.76711	--	--	--	--	NAC domain-containing protein 48 OS=Oryza sativa subsp. japonica GN=NAC48 PE=2 SV=1
gene20720	PREDICTED: NAC domain-containing protein 90-like [Fragaria vesca subsp. vesca]	0.035191	0.0330652	0.0176426	0.0156643	0.0577249	0.0765801	0.0679229	0.86499	0.737901	--	Biological Process: transcription, DNA-templated (GO:0006351);;	--	--	NAC domain-containing protein 90 OS=Arabidopsis thaliana GN=NAC090 PE=2 SV=1
gene8081	PREDICTED: probable WRKY transcription factor 71 [Fragaria vesca subsp. vesca]	7.65572	20.6062	68.1337	4.8255	8.05761	27.6766	5.247	1.84307	4.98396	--	--	--	--	Probable WRKY transcription factor 28 OS=Arabidopsis thaliana GN=WRKY28 PE=2 SV=1
gene23569	PREDICTED: WRKY transcription factor 22 [Fragaria vesca subsp. vesca]	4.31788	5.22475	7.01279	2.14973	1.79587	0.373421	3.00418	1.00967	0.646165	--	Biological Process: single-organism process (GO:0044699);;	K13425|4.53086e-81|rcu:RCOM_1616660|WRKY transcription factor, putative; K13425 WRKY transcription factor 22 (A)	--	WRKY transcription factor 22 OS=Arabidopsis thaliana GN=WRKY22 PE=2 SV=1

## Sheet: Sheet5
Table S5 Expression patterns of candicate genes in Fragaria x ananassa
GeneID	Description	Benihoppe S2	Benihoppe S5	Benihoppe S7	Xiaobai S2	Xiaobai S5	Xiaobai S7	Snow White S2	Snow White S5	Snow White S7	Chr	Start	End	Biological Process	Cellular Component	Molecular Function	KO_ID(KO_name)	KEGG_Pathway
maker-Fvb6-1-snap-gene-24.69	2-methylene-furan-3-one reductase-like	3.17664	5.26979	14.9614	3.35787	16.0862	14.0437	13.9514	934.597	2073.64	Fvb6-1	2403854	2407956	GO:0055114//oxidation-reduction process	-	GO:0008270//zinc ion binding; GO:0016491//oxidoreductase activity	-	-
augustus_masked-Fvb5-2-processed-gene-161.1	abscisic acid 8 -hydroxylase 1-like	0.640212	0.0509502	0.13132	0.408134	0.722529	0.332415	0.148204	0.868287	0.404447	Fvb5-2	16127689	16131393	-	-	-	-	-
maker-Fvb2-1-snap-gene-255.58	abscisic acid 8 -hydroxylase 1-like	0.831364	0.0642821	0.680869	0.981594	4.01095	2.39776	1.5564	1.00665	5.7559	Fvb2-1	25519186	25527651	GO:0007275//multicellular organismal development; GO:0010268//brassinosteroid homeostasis; GO:0016125//sterol metabolic process; GO:0016132//brassinosteroid biosynthetic process; GO:0055114//oxidation-reduction process	GO:0016021//integral component of membrane	GO:0004497//monooxygenase activity; GO:0005506//iron ion binding; GO:0016705//oxidoreductase activity, acting on paired donors, with incorporation or reduction of molecular oxygen; GO:0020037//heme binding	-	-
maker-Fvb3-3-augustus-gene-239.53	abscisic acid 8 -hydroxylase 2	2.06055	0.212571	0.144507	1.76058	0.375239	0.259965	1.23176	0.0154608	0.0955993	Fvb3-3	23976973	23982718	GO:0009687//abscisic acid metabolic process; GO:0010268//brassinosteroid homeostasis; GO:0016125//sterol metabolic process; GO:0016132//brassinosteroid biosynthetic process; GO:0048838//release of seed from dormancy; GO:0055114//oxidation-reduction process	GO:0016021//integral component of membrane	GO:0005506//iron ion binding; GO:0010295//(+)-abscisic acid 8'-hydroxylase activity; GO:0020037//heme binding	K09843(E1.14.13.93)	-
maker-Fvb2-3-augustus-gene-58.48	abscisic acid 8 -hydroxylase 4-like	0.251011	0.408989	0.24901	0.539545	0.640676	0.198667	0.0966671	0.348985	0.0186574	Fvb2-3	5801415	5806083	GO:0007275//multicellular organismal development; GO:0010268//brassinosteroid homeostasis; GO:0016125//sterol metabolic process; GO:0016132//brassinosteroid biosynthetic process; GO:0055114//oxidation-reduction process	GO:0016021//integral component of membrane	GO:0005506//iron ion binding; GO:0010295//(+)-abscisic acid 8'-hydroxylase activity; GO:0020037//heme binding	K09843(E1.14.13.93)	-
augustus_masked-Fvb6-1-processed-gene-299.4	abscisic acid receptor pyl4	3.26889	0.264265	0.058103	2.33148	0.4201	0.836726	3.19656	0.89927	1.17353	Fvb6-1	29913770	29914426	GO:0009738//abscisic acid-activated signaling pathway; GO:0043086//negative regulation of catalytic activity; GO:0080163//regulation of protein serine/threonine phosphatase activity	GO:0005634//nucleus; GO:0005737//cytoplasm	GO:0004864//protein phosphatase inhibitor activity; GO:0004872//receptor activity; GO:0010427//abscisic acid binding	K14496(PYL)	-
snap_masked-Fvb7-4-processed-gene-43.26	abscisic acid receptor pyl4-like	0.374683	0.175948	0.0173349	0.350639	0.106402	0.0213083	3.91923	0.699599	0.477853	Fvb7-4	4292543	4293709	GO:0009738//abscisic acid-activated signaling pathway; GO:0043086//negative regulation of catalytic activity; GO:0080163//regulation of protein serine/threonine phosphatase activity	GO:0005634//nucleus; GO:0005737//cytoplasm; GO:0016020//membrane	GO:0004864//protein phosphatase inhibitor activity; GO:0004872//receptor activity; GO:0010427//abscisic acid binding	K14496(PYL)	-
augustus_masked-Fvb7-2-processed-gene-319.11	abscisic acid receptor pyl8	0.362651	0.629737	1.23953	0.476	0.528681	0.774602	0.844684	0.127066	0.0716405	Fvb7-2	31948449	31951579	GO:0009738//abscisic acid-activated signaling pathway; GO:0043086//negative regulation of catalytic activity; GO:0080163//regulation of protein serine/threonine phosphatase activity	GO:0005634//nucleus; GO:0005737//cytoplasm	GO:0004864//protein phosphatase inhibitor activity; GO:0004872//receptor activity; GO:0010427//abscisic acid binding	K14496(PYL)	-
maker-Fvb3-1-augustus-gene-43.30	probable protein phosphatase 2c 25	2.44799	2.14709	0.393161	3.86032	5.80202	0.588664	3.31966	3.94811	8.13929	Fvb3-1	4296785	4299323	GO:0006470//protein dephosphorylation; GO:0009611//response to wounding; GO:0009738//abscisic acid-activated signaling pathway; GO:0050832//defense response to fungus	GO:0009536//plastid	GO:0004722//protein serine/threonine phosphatase activity; GO:0046872//metal ion binding	K17506(PPM1L, PP2CE)	-
maker-Fvb6-1-snap-gene-113.20	auxin efflux carrier component 2	0.165684	0.306	0.40575	0.165513	0.248423	0.442471	0	0.0107374	0	Fvb6-1	11380156	11382391	GO:0009733//response to auxin; GO:0060918//auxin transport	GO:0005886//plasma membrane; GO:0043231//intracellular membrane-bounded organelle; GO:0044425//membrane part; GO:0044444//cytoplasmic part	-	-	-
maker-Fvb1-1-snap-gene-135.24	auxin efflux carrier component 2-like	0.0214161	0.0150746	0.00818311	0.0451342	0	0.0075511	0.0329324	0.0897044	0.122969	Fvb1-1	13583545	13588985	GO:0009723//response to ethylene; GO:0009749//response to glucose; GO:0009926//auxin polar transport; GO:0009958//positive gravitropism; GO:0010252//auxin homeostasis; GO:0010315//auxin efflux; GO:0055085//transmembrane transport	GO:0000323//lytic vacuole; GO:0005783//endoplasmic reticulum; GO:0009925//basal plasma membrane; GO:0016021//integral component of membrane	GO:0009672//auxin:proton symporter activity; GO:0010329//auxin efflux transmembrane transporter activity	K13947(PIN)	-
maker-Fvb5-1-snap-gene-83.61	auxin efflux carrier component 2-like	0.380842	0.360767	0.340601	0.516176	0.447569	0.393417	0.00360445	0.00405742	0	Fvb5-1	8336499	8353865	GO:0009723//response to ethylene; GO:0009749//response to glucose; GO:0009926//auxin polar transport; GO:0009958//positive gravitropism; GO:0010252//auxin homeostasis; GO:0010315//auxin efflux; GO:0055085//transmembrane transport	GO:0000323//lytic vacuole; GO:0005783//endoplasmic reticulum; GO:0009925//basal plasma membrane; GO:0016021//integral component of membrane	GO:0009672//auxin:proton symporter activity; GO:0010329//auxin efflux transmembrane transporter activity	K13947(PIN)	-
maker-Fvb4-3-augustus-gene-26.32	auxin efflux carrier component 3-like	2.0483	0.309244	0.032004	1.95664	0.620282	0.326528	3.8429	1.37388	0.331305	Fvb4-3	2655589	2659811	GO:0009926//auxin polar transport; GO:0010252//auxin homeostasis; GO:0010315//auxin efflux; GO:0055085//transmembrane transport	GO:0005783//endoplasmic reticulum; GO:0005886//plasma membrane; GO:0016021//integral component of membrane	GO:0010329//auxin efflux transmembrane transporter activity	K13947(PIN)	-
maker-Fvb7-2-augustus-gene-212.26	auxin response factor 18-like	0.720508	0.273377	0.0665559	0.819472	0.834205	1.3401	0.532245	3.90865	3.01163	Fvb7-2	21231862	21235161	GO:0006355//regulation of transcription, DNA-templated; GO:0007389//pattern specification process; GO:0009734//auxin-activated signaling pathway; GO:0048829//root cap development; GO:0051301//cell division	GO:0005634//nucleus	GO:0003677//DNA binding	-	-
maker-Fvb7-3-augustus-gene-85.36	auxin response factor 18-like	0.347679	0.051264	0.044636	0.455843	0.219292	0.135247	0.936061	4.07134	1.90256	Fvb7-3	8538440	8541811	GO:0006355//regulation of transcription, DNA-templated; GO:0007389//pattern specification process; GO:0009734//auxin-activated signaling pathway; GO:0048829//root cap development; GO:0051301//cell division	GO:0005634//nucleus	GO:0003677//DNA binding	-	-
maker-Fvb2-1-augustus-gene-160.53	auxin response factor 23-like	2.64019	0.351907	0.304093	1.3985	0.344957	0.141903	1.48733	0.180957	0.011089	Fvb2-1	16036084	16041588	GO:0006351//transcription, DNA-templated; GO:0009725//response to hormone; GO:0050794//regulation of cellular process	-	-	-	-
maker-Fvb2-2-augustus-gene-222.41	auxin transporter-like protein 2	0.74564	0.120081	0	0.13855	0.00764768	0.0138698	0.707763	0.00684532	0.0149909	Fvb2-2	22281525	22285816	GO:0003333//amino acid transmembrane transport; GO:0010588//cotyledon vascular tissue pattern formation; GO:0048829//root cap development	GO:0005886//plasma membrane; GO:0016021//integral component of membrane	GO:0015171//amino acid transmembrane transporter activity	K13946(AUX1, LAX)	-
maker-Fvb2-3-augustus-gene-227.29	auxin transporter-like protein 2	0.844857	0.333081	0.131697	0.171442	0.00763181	0.100722	1.02549	0.285349	0.15562	Fvb2-3	22740043	22743871	GO:0003333//amino acid transmembrane transport; GO:0010588//cotyledon vascular tissue pattern formation; GO:0048829//root cap development	GO:0005886//plasma membrane; GO:0016021//integral component of membrane	GO:0015171//amino acid transmembrane transporter activity	K13946(AUX1, LAX)	-
augustus_masked-Fvb1-3-processed-gene-105.3	auxin-binding protein abp19a-like	1.40538	0.0647952	0.0226284	2.25269	0.318658	0.0208807	0.643372	0.816123	1.1887	Fvb1-3	10505374	10506012	GO:0009734//auxin-activated signaling pathway	GO:0005618//cell wall; GO:0048046//apoplast	GO:0030145//manganese ion binding; GO:0045735//nutrient reservoir activity	-	-
maker-Fvb1-1-snap-gene-237.83	auxin-binding protein abp19a-like	7.73785	0.803695	0.109695	1.57922	0.0411444	0.0766827	10.9306	0.0723723	0.0221102	Fvb1-1	23719082	23720940	GO:0009734//auxin-activated signaling pathway; GO:0033609//oxalate metabolic process	GO:0005618//cell wall; GO:0048046//apoplast	GO:0030145//manganese ion binding; GO:0045735//nutrient reservoir activity; GO:0046564//oxalate decarboxylase activity	-	-
augustus_masked-Fvb5-1-processed-gene-198.5	auxin-induced protein 15a-like	2.23198	6.00967	3.59717	9.08936	12.4168	20.5003	0	0.134582	0.195614	Fvb5-1	19848780	19849064	GO:0009733//response to auxin	-	-	-	-
augustus_masked-Fvb5-2-processed-gene-136.8	auxin-induced protein 15a-like	1.26736	0.0900727	0.0416038	1.36481	1.02146	0.681374	1.49464	0.606433	0.62047	Fvb5-2	13617827	13618111	GO:0009733//response to auxin	-	-	-	-
augustus_masked-Fvb5-4-processed-gene-119.12	auxin-induced protein 15a-like	0	0.0460046	0.245816	0.467905	0.625737	3.11953	0.193972	0.568409	0.92302	Fvb5-4	11987353	11987652	GO:0009733//response to auxin	-	-	K14488(SAUR)	-
maker-Fvb2-2-snap-gene-154.38	auxin-induced protein 15a-like	0.561642	0.53951	0.17527	1.08462	1.85856	6.3982	0.834539	7.82834	2.69805	Fvb2-2	15423333	15426214	GO:0009733//response to auxin	-	-	-	-
maker-Fvb2-4-snap-gene-79.49	auxin-induced protein 15a-like	0	0.0328604	0	0	0.0340911	0.104106	0.0278572	1.22242	0.521738	Fvb2-4	7979542	7980096	GO:0009733//response to auxin	-	-	K14488(SAUR)	-
maker-Fvb5-1-augustus-gene-198.36	auxin-induced protein 15a-like	0.118391	0.177674	0.138688	0.130116	0.267934	0.369654	0	0.0160827	0.0257735	Fvb5-1	19825740	19828720	GO:0009733//response to auxin	-	-	-	-
snap_masked-Fvb2-3-processed-gene-156.20	auxin-induced protein 15a-like	0	0.0968518	0	0	0.200958	0	0	2.14116	0.49243	Fvb2-3	15595698	15595982	GO:0009733//response to auxin	-	-	K14488(SAUR)	-
maker-Fvb1-3-augustus-gene-177.32	auxin-induced protein 5ng4	0.02183	0.0361377	0.070554	0.166951	0.491893	0.0487965	0.245022	0.517666	0.491296	Fvb1-3	17688642	17693731	GO:0006865//amino acid transport	GO:0016020//membrane	-	-	-
snap_masked-Fvb2-1-processed-gene-251.20	auxin-induced protein 6b	0.708581	1.38771	1.30401	0.340486	0.92165	0.756429	0.438993	0.908414	0.0658504	Fvb2-1	25119119	25119556	GO:0009733//response to auxin	-	-	-	-
maker-Fvb1-1-augustus-gene-262.35	Auxin-responsive protein IAA20	1.11006	0.108286	0.0118424	0.53557	0.427672	0.564723	0.386947	2.30493	1.36057	Fvb1-1	26195494	26196921	-	-	-	K00737(MGAT3)	-
augustus_masked-Fvb7-2-processed-gene-200.3	auxin-responsive protein saur32	11.9474	5.73027	6.47618	11.0295	4.38414	5.5567	0.555809	0.407606	0.0957385	Fvb7-2	20078433	20079029	GO:0007275//multicellular organismal development; GO:0009734//auxin-activated signaling pathway; GO:0040008//regulation of growth	-	-	K14488(SAUR)	-
maker-Fvb7-1-augustus-gene-226.28	auxin-responsive protein saur32	0.508455	0.415253	0.291733	0.631347	0.548553	0.0904835	4.73454	16.0328	7.69541	Fvb7-1	22611653	22612243	GO:0009733//response to auxin	-	-	K14488(SAUR)	-
maker-Fvb1-3-snap-gene-2.61	protein auxin-regulated gene involved in organ size-like	14.1672	56.5109	63.4384	6.19278	2.97053	10.2831	24.7657	2.77443	4.89412	Fvb1-3	225698	226801	-	GO:0016021//integral component of membrane	-	-	-
augustus_masked-Fvb6-1-processed-gene-114.13	saur-like auxin-responsive family protein	18.9531	9.76299	3.49649	24.9518	5.18041	5.12076	32.2212	53.6979	118.764	Fvb6-1	11477795	11478181	GO:0009733//response to auxin	-	-	-	-
augustus_masked-Fvb6-3-processed-gene-107.3	saur-like auxin-responsive family protein	6.60329	1.41723	0.490215	6.47516	0.679264	0.593028	3.59229	0.031047	0	Fvb6-3	10726319	10726705	GO:0009733//response to auxin	-	-	-	-
maker-Fvb1-4-augustus-gene-33.51	cytokinin dehydrogenase 3-like	0.619145	0.0140415	0.0263736	0.241619	0.273809	0.0582175	0.457782	0.027162	0.0516849	Fvb1-4	3311525	3314486	GO:0009690//cytokinin metabolic process; GO:0055114//oxidation-reduction process	GO:0016021//integral component of membrane	GO:0016614//oxidoreductase activity, acting on CH-OH group of donors; GO:0019139//cytokinin dehydrogenase activity; GO:0050660//flavin adenine dinucleotide binding	K00279(CKX)	-
snap_masked-Fvb2-4-processed-gene-248.32	cytokinin dehydrogenase 5	0.468166	0.0333489	0.0430886	0.748491	0.397709	0.113738	0.575444	0.37886	0.24178	Fvb2-4	24819566	24823923	GO:0009690//cytokinin metabolic process; GO:0055114//oxidation-reduction process	-	GO:0016614//oxidoreductase activity, acting on CH-OH group of donors; GO:0019139//cytokinin dehydrogenase activity; GO:0050660//flavin adenine dinucleotide binding	K00279(CKX)	-
maker-Fvb6-2-snap-gene-242.47	Cytokinin dehydrogenase 7	4.59655	2.71761	0.962009	3.55959	1.0958	1.30951	8.58844	0.532838	0.0590155	Fvb6-2	24250946	24254601	-	-	-	K00279(CKX)	-
maker-Fvb6-1-snap-gene-330.76	cytokinin dehydrogenase 7-like	1.76352	0.417075	0.0752214	0.624955	0.012582	0.2069	2.80027	0.127306	0.152069	Fvb6-1	33070717	33071951	-	-	GO:0016491//oxidoreductase activity	K00279(CKX)	-
maker-Fvb6-3-snap-gene-414.61	cytokinin dehydrogenase 7-like	26.2724	20.8323	7.63465	15.8461	5.33113	7.22834	62.2572	1.94562	0.324814	Fvb6-3	41396605	41397686	-	-	GO:0003824//catalytic activity	K00279(CKX)	-
maker-Fvb7-2-augustus-gene-169.44	gibberellin 20 oxidase 1-d-like	12.1425	0.771313	0.303036	2.23683	0.206956	0.172156	11.0712	0.336963	0.0136425	Fvb7-2	16966723	16968678	GO:0009416//response to light stimulus; GO:0009686//gibberellin biosynthetic process; GO:0009740//gibberellic acid mediated signaling pathway; GO:0009826//unidimensional cell growth; GO:0009908//flower development; GO:0055114//oxidation-reduction process	-	GO:0005506//iron ion binding; GO:0016707//gibberellin 3-beta-dioxygenase activity; GO:0045544//gibberellin 20-oxidase activity	K05282(E1.14.11.12)	-
maker-Fvb7-3-augustus-gene-129.23	gibberellin 20 oxidase 1-d-like	14.383	1.21914	0.357019	4.60737	0.506577	0.311046	0.818858	0.0564052	0.0117295	Fvb7-3	12913082	12915062	GO:0009416//response to light stimulus; GO:0009686//gibberellin biosynthetic process; GO:0009740//gibberellic acid mediated signaling pathway; GO:0009826//unidimensional cell growth; GO:0009908//flower development; GO:0055114//oxidation-reduction process	-	GO:0005506//iron ion binding; GO:0016707//gibberellin 3-beta-dioxygenase activity; GO:0045544//gibberellin 20-oxidase activity	K05282(E1.14.11.12)	-
maker-Fvb7-2-augustus-gene-270.60	gibberellin 20-oxidase	2.26922	4.88779	2.18809	2.90747	2.55621	2.02706	0.0562878	0.138122	0.104666	Fvb7-2	27044835	27046731	GO:0009416//response to light stimulus; GO:0009686//gibberellin biosynthetic process; GO:0009740//gibberellic acid mediated signaling pathway; GO:0009826//unidimensional cell growth; GO:0009908//flower development; GO:0055114//oxidation-reduction process	-	GO:0004399//histidinol dehydrogenase activity; GO:0005506//iron ion binding; GO:0045544//gibberellin 20-oxidase activity	K05282(E1.14.11.12)	-
maker-Fvb7-2-augustus-gene-307.47	gibberellin 20-oxidase	2.85012	6.60572	3.10699	3.86879	2.58597	2.7294	0.0606188	0.140477	0.12322	Fvb7-2	30768228	30770147	GO:0009416//response to light stimulus; GO:0009686//gibberellin biosynthetic process; GO:0009740//gibberellic acid mediated signaling pathway; GO:0009826//unidimensional cell growth; GO:0009908//flower development; GO:0055114//oxidation-reduction process	-	GO:0004399//histidinol dehydrogenase activity; GO:0005506//iron ion binding; GO:0045544//gibberellin 20-oxidase activity	K05282(E1.14.11.12)	-
augustus_masked-Fvb7-2-processed-gene-243.7	gibberellin 2-beta-dioxygenase 1	0.185848	0.739056	0.736629	0.350864	0.439715	0.807513	0.117141	0.286222	0.0378979	Fvb7-2	24348332	24350146	-	-	GO:0016491//oxidoreductase activity	-	-
maker-Fvb4-3-augustus-gene-122.24	gibberellin 2-beta-dioxygenase 2-like	0.648021	0.00960012	0.19294	0.185938	0.217442	0.0907384	0.193728	0.328876	0.16107	Fvb4-3	12228819	12232016	GO:0009416//response to light stimulus; GO:0045487//gibberellin catabolic process; GO:0055114//oxidation-reduction process	GO:0016020//membrane	GO:0005506//iron ion binding; GO:0052634//C-19 gibberellin 2-beta-dioxygenase activity	K04125(E1.14.11.13)	-
maker-Fvb3-3-augustus-gene-14.24	gibberellin 2-beta-dioxygenase-like	5.22137	18.7551	40.1405	6.79639	24.1575	28.9988	3.0748	1.31369	7.4857	Fvb3-3	1426633	1429080	GO:0055114//oxidation-reduction process	-	GO:0005506//iron ion binding; GO:0051213//dioxygenase activity	K04125(E1.14.11.13)	-
maker-Fvb6-1-snap-gene-148.36	gibberellin 3-beta-dioxygenase 1-like	0.476831	0.00915818	0.0742658	0.11747	0.307978	0.0627947	0.351717	0.384385	1.61281	Fvb6-1	14809265	14811068	GO:0055114//oxidation-reduction process	-	GO:0005506//iron ion binding; GO:0051213//dioxygenase activity	K04124(E1.14.11.15)	-
maker-Fvb2-3-augustus-gene-39.62	Gibberellin-regulated protein 11	12.3159	3.41625	1.26036	7.53002	0.912279	1.31329	2.9682	0.0351321	0.44121	Fvb2-3	3932197	3933080	-	-	-	-	-
maker-Fvb4-4-snap-gene-13.58	Gibberellin-regulated protein 11	7.18191	0.0661937	0.26839	4.70005	2.58361	1.23708	3.48927	1.97814	1.10181	Fvb4-4	1342755	1343271	-	-	-	-	-
maker-Fvb4-1-snap-gene-102.38	gibberellin-regulated protein 12-like	4.83779	5.17495	4.46874	5.82381	7.07235	5.78054	0.326868	0.268599	0.121187	Fvb4-1	10278255	10282527	GO:0009739//response to gibberellin	GO:0005576//extracellular region	-	-	-
maker-Fvb6-4-augustus-gene-2.58	gibberellin-regulated protein 14-like	3.29761	0.184879	0.102678	2.18045	1.13238	0.167248	2.48107	3.44912	2.63295	Fvb6-4	285928	288251	GO:0000186//activation of MAPKK activity; GO:0009651//response to salt stress; GO:0009737//response to abscisic acid; GO:0016311//dephosphorylation; GO:2000377//regulation of reactive oxygen species metabolic process	GO:0005622//intracellular; GO:0005886//plasma membrane	GO:0004439//phosphatidylinositol-4,5-bisphosphate 5-phosphatase activity; GO:0004709//MAP kinase kinase kinase activity	-	-
maker-Fvb2-3-augustus-gene-86.43	bidirectional sugar transporter nec1-like	44.6052	338.569	584.774	44.0184	168.768	587.159	28.077	29.2277	22.0923	Fvb2-3	8639285	8645390	GO:0008643//carbohydrate transport	GO:0016021//integral component of membrane	GO:0051119//sugar transmembrane transporter activity	K15382(SLC50A, SWEET)	-
maker-Fvb2-4-snap-gene-183.59	bidirectional sugar transporter nec1-like	9.18172	5.58156	9.94594	5.97181	3.33294	10.0169	4.56386	0.481456	0.463072	Fvb2-4	18340327	18345818	GO:0008643//carbohydrate transport	GO:0016021//integral component of membrane	GO:0051119//sugar transmembrane transporter activity	K15382(SLC50A, SWEET)	-
maker-Fvb3-2-snap-gene-98.73	bidirectional sugar transporter sweet2	1.1541	0.64242	0.360932	0.673013	0.0175482	0.139666	0.650027	0.185317	0.103193	Fvb3-2	9823691	9827071	GO:0034219//carbohydrate transmembrane transport	GO:0016021//integral component of membrane	GO:0051119//sugar transmembrane transporter activity	K15382(SLC50A, SWEET)	-
augustus_masked-Fvb2-3-processed-gene-207.1	probable sucrose-phosphate synthase 4	0.415301	3.91994	0.44423	0.654065	0.297231	0.564788	0.770094	0.170979	0.750859	Fvb2-3	20700206	20704690	GO:0005985//sucrose metabolic process	GO:0005886//plasma membrane; GO:0016021//integral component of membrane	GO:0016157//sucrose synthase activity; GO:0046524//sucrose-phosphate synthase activity	K00696(E2.4.1.14)	-
maker-Fvb6-1-augustus-gene-290.41	probable sugar phosphate phosphate translocator at3g11320	0	0.0543644	0.00847571	0.024658	0	0.0085433	0	0.0872233	0.136333	Fvb6-1	28995720	28998206	-	GO:0016021//integral component of membrane	-	-	-
maker-Fvb7-2-augustus-gene-234.51	probable sugar phosphate phosphate translocator at3g11320	3.03269	3.94314	4.86365	2.61979	3.05743	5.61908	0.164061	0.100284	0.166265	Fvb7-2	23430053	23433005	GO:0008643//carbohydrate transport	GO:0016021//integral component of membrane	-	-	-
augustus_masked-Fvb2-1-processed-gene-193.7	probable sugar phosphate phosphate translocator at5g25400	2.93958	44.4563	114.135	4.80239	61.6078	138.118	11.8166	1.46293	0.780368	Fvb2-1	19341001	19342035	GO:0008643//carbohydrate transport	GO:0016021//integral component of membrane	-	-	-
augustus_masked-Fvb2-4-processed-gene-206.9	probable sugar phosphate phosphate translocator at5g25400	1.71788	0.977034	0.75917	1.57441	1.85791	1.47641	1.04528	0.121669	0.0148683	Fvb2-4	20674802	20675836	GO:0008643//carbohydrate transport	GO:0016021//integral component of membrane	-	-	-
maker-Fvb4-2-snap-gene-117.41	sugar transport protein 13-like	1.19587	0.471797	0.0288139	0.605745	0.464231	0.112749	4.09487	3.80727	2.11543	Fvb4-2	11725753	11736770	GO:0055114//oxidation-reduction process; GO:1904659//glucose transmembrane transport	GO:0005886//plasma membrane; GO:0009506//plasmodesma; GO:0016021//integral component of membrane	GO:0005358//high-affinity hydrogen:glucose symporter activity; GO:0032440//2-alkenal reductase [NAD(P)] activity	-	-
maker-Fvb4-1-snap-gene-124.44	sugar transporter erd6-like 16	12.2034	1.51011	1.42925	23.9183	1.98997	0.767422	0.350518	0.0773329	0.0477805	Fvb4-1	12428989	12432942	GO:0015992//proton transport; GO:0046323//glucose import; GO:1904659//glucose transmembrane transport	GO:0005887//integral component of plasma membrane	GO:0005351//sugar:proton symporter activity; GO:0005355//glucose transmembrane transporter activity	-	-
maker-Fvb7-3-snap-gene-198.68	Sugar transporter ERD6-like 5	0.722527	3.44409	1.98435	1.86946	3.467	1.99811	0.172212	0.150208	0.368997	Fvb7-3	19828552	19831680	-	-	-	-	-
maker-Fvb4-3-augustus-gene-190.25	Sucrose nonfermenting 4-like protein	1.44032	2.1109	1.71419	2.02061	1.4815	1.64729	0.749912	1.64311	0.110194	Fvb4-3	19040500	19047410	-	-	-	-	-
snap_masked-Fvb5-2-processed-gene-105.27	sucrose synthase 6-like	0.849944	0.00924406	0.00484245	0.289633	0.00479513	0.0337549	1.18765	0.149577	0.0508882	Fvb5-2	10548129	10552145	GO:0005985//sucrose metabolic process	GO:0016021//integral component of membrane	GO:0016157//sucrose synthase activity	K00695(E2.4.1.13)	-
maker-Fvb3-1-augustus-gene-25.36	probable galactinol--sucrose galactosyltransferase 1	13.6616	6.02362	3.57333	49.0921	31.5522	3.16279	15.3569	32.6501	37.9673	Fvb3-1	2479826	2484048	-	-	GO:0047268//galactinol-raffinose galactosyltransferase activity	K06617(E2.4.1.82)	-
maker-Fvb1-3-augustus-gene-263.28	adp-glucose phosphorylase	29.6231	68.8921	69.563	31.8394	56.6251	54.3051	4.06915	5.32701	5.86074	Fvb1-3	26368054	26369818	GO:0006012//galactose metabolic process; GO:0080040//positive regulation of cellular response to phosphate starvation	-	GO:0008108//UDP-glucose:hexose-1-phosphate uridylyltransferase activity; GO:0008270//zinc ion binding; GO:0043531//ADP binding	K00965(galT, GALT)	-
maker-Fvb2-1-snap-gene-50.24	glucose-1-phosphate adenylyltransferase large subunit 1-like isoform x1	8.95036	18.4911	12.3547	13.715	13.426	12.6965	5.06132	1.29117	0.25652	Fvb2-1	5023393	5027924	GO:0005978//glycogen biosynthetic process; GO:0019252//starch biosynthetic process	GO:0009507//chloroplast	GO:0005524//ATP binding; GO:0008878//glucose-1-phosphate adenylyltransferase activity	-	-
augustus_masked-Fvb4-2-processed-gene-115.10	glucose-1-phosphate adenylyltransferase large subunit chloroplastic amyloplastic	0.194165	0.00580786	0	0.130006	0.445578	0.0192274	0.317959	0.130585	0	Fvb4-2	11518978	11526807	GO:0005978//glycogen biosynthetic process; GO:0019252//starch biosynthetic process	GO:0009507//chloroplast	GO:0005524//ATP binding; GO:0008878//glucose-1-phosphate adenylyltransferase activity	-	-
snap_masked-Fvb3-4-processed-gene-170.18	glucose-6-phosphate dehydrogenase	7.64539	5.86529	5.07923	7.54261	8.73822	5.94819	0.0549298	0	0.144495	Fvb3-4	17031388	17032393	GO:0006006//glucose metabolic process; GO:0006098//pentose-phosphate shunt; GO:0055114//oxidation-reduction process	-	GO:0004345//glucose-6-phosphate dehydrogenase activity; GO:0050661//NADP binding	K00036(G6PD, zwf)	-
maker-Fvb3-3-augustus-gene-29.31	glycogen phosphorylase 1-like	0.0638246	0.118497	0.0679984	0.177336	0.154552	0.0592679	9.01518	6.16939	4.34562	Fvb3-3	2969959	2977628	GO:0005980//glycogen catabolic process	GO:0005737//cytoplasm	GO:0008184//glycogen phosphorylase activity; GO:0016597//amino acid binding; GO:0030170//pyridoxal phosphate binding	K00688(E2.4.1.1, glgP, PYG)	ko00500//Starch and sucrose metabolism
snap_masked-Fvb1-3-processed-gene-3.39	inactive glucose-1-phosphate adenylyltransferase small subunit chloroplastic	0.383217	0.802406	0.470776	0.573042	0.0684379	0.550428	0.318454	0.167654	0.0357877	Fvb1-3	329447	330259	GO:0005978//glycogen biosynthetic process; GO:0009231//riboflavin biosynthetic process	GO:0009349//riboflavin synthase complex; GO:0016021//integral component of membrane	GO:0008878//glucose-1-phosphate adenylyltransferase activity	K00975(glgC)	-
maker-Fvb2-4-augustus-gene-244.62	trifunctional udp-glucose -dehydratase udp-4-keto-6-deoxy-d-glucose -epimerase udp-4-keto-l-rhamnose-reductase rhm1-like	0.231424	0.27706	0.0672827	0.0971525	0.0120617	0.0716387	0.156089	0.0273585	0	Fvb2-4	24483996	24487012	GO:0009225//nucleotide-sugar metabolic process	-	GO:0008460//dTDP-glucose 4,6-dehydratase activity; GO:0050377//UDP-glucose 4,6-dehydratase activity; GO:0050662//coenzyme binding	K12450(RHM)	-
maker-Fvb7-3-augustus-gene-126.31	udp-galactose udp-glucose transporter 2-like	5.47389	0.763094	0.539831	2.25839	1.30126	0.209946	0.682335	0.0342311	0.125156	Fvb7-3	12616898	12620184	GO:0008643//carbohydrate transport; GO:1902559//3'-phospho-5'-adenylyl sulfate transmembrane transport	GO:0030173//integral component of Golgi membrane; GO:0030176//integral component of endoplasmic reticulum membrane	GO:0046964//3'-phosphoadenosine 5'-phosphosulfate transmembrane transporter activity	K15277(SLC35B3, PAPST2)	-
augustus_masked-Fvb6-4-processed-gene-126.4	pyrophosphate--fructose 6-phosphate 1-phosphotransferase subunit beta	1.90237	1.68971	1.83467	4.86868	3.43207	3.89215	0	0.0385663	0	Fvb6-4	12638850	12641145	GO:0008643//carbohydrate transport; GO:1902559//3'-phospho-5'-adenylyl sulfate transmembrane transport	GO:0030173//integral component of Golgi membrane; GO:0030176//integral component of endoplasmic reticulum membrane	GO:0046964//3'-phosphoadenosine 5'-phosphosulfate transmembrane transporter activity	K15277(SLC35B3, PAPST2)	-
maker-Fvb4-2-snap-gene-36.65	ap1-like transcription factor	0.332563	0.0159311	0.111734	0.118284	0.190766	0.108163	0.296753	0.0458803	0.00804651	Fvb4-2	3669269	3680995	GO:0006355//regulation of transcription, DNA-templated	GO:0005634//nucleus	GO:0003677//DNA binding; GO:0003700//transcription factor activity, sequence-specific DNA binding; GO:0046983//protein dimerization activity	-	-
maker-Fvb1-3-augustus-gene-106.27	ap2-like ethylene-responsive transcription factor ant	0.14142	0.00498654	0	0.0424463	0.0791075	0.0414694	0.379394	0.051167	0.0209072	Fvb1-3	10671077	10674660	GO:0006355//regulation of transcription, DNA-templated; GO:0007275//multicellular organismal development	GO:0005634//nucleus	GO:0003677//DNA binding; GO:0003700//transcription factor activity, sequence-specific DNA binding	K09285(OVM, ANT)	-
maker-Fvb2-3-snap-gene-66.51	ap2-like ethylene-responsive transcription factor ant	0.797748	0.192117	0.0511134	0.680169	0.0154625	0.0152961	1.41179	0.0267824	0.00484297	Fvb2-3	6667525	6671618	GO:0006355//regulation of transcription, DNA-templated; GO:0007275//multicellular organismal development	GO:0005634//nucleus	GO:0003677//DNA binding; GO:0003700//transcription factor activity, sequence-specific DNA binding	K09285(OVM, ANT)	-
maker-Fvb1-4-snap-gene-72.66	B3 domain-containing transcription factor VRN1	2.0577	2.4313	1.65586	2.57662	2.22465	1.52144	0.036495	0.029965	0.0251614	Fvb1-4	7181069	7189785	-	-	-	-	-
maker-Fvb1-4-augustus-gene-72.54	b3 domain-containing transcription factor vrn1-like	2.29096	0.689296	0.446249	3.3004	0.274804	0.0272938	0.557265	0.123318	0.0288178	Fvb1-4	7229676	7230949	GO:0006351//transcription, DNA-templated	-	-	-	-
maker-Fvb7-3-snap-gene-19.71	b3 domain-containing transcription factor vrn1-like	1.3442	1.45574	1.37721	0.720787	0.235477	0.729708	0.258013	0	0.0672319	Fvb7-3	1900961	1901702	GO:0006351//transcription, DNA-templated	-	-	-	-
maker-Fvb7-2-snap-gene-296.61	Transcription factor bHLH110	0.403199	0.870792	0.0628393	0.247933	0.55969	0.0607181	1.34235	0.0149834	0.752287	Fvb7-2	29643051	29645488	-	-	-	-	-
maker-Fvb3-1-augustus-gene-191.23	transcription factor bhlh123-like isoform x1	0.469886	0.154586	0.0585898	0.197054	0.0134596	0.0376861	0.871439	0.137222	0.090952	Fvb3-1	19088395	19091586	GO:0006366//transcription from RNA polymerase II promoter	GO:0005634//nucleus	GO:0001046//core promoter sequence-specific DNA binding; GO:0001228//transcriptional activator activity, RNA polymerase II transcription regulatory region sequence-specific binding; GO:0046983//protein dimerization activity	-	-
maker-Fvb6-2-augustus-gene-119.34	Transcription factor bHLH130	0.0260848	0.0070236	0	0.015015	0.111717	0.0142075	0.00740351	0.681892	0.334596	Fvb6-2	11931138	11934255	-	-	-	-	-
augustus_masked-Fvb6-4-processed-gene-167.6	transcription factor bhlh130-like	0.351031	0.0773377	0.0906659	1.12109	0.887676	0.23061	0.20599	1.32964	1.14418	Fvb6-4	16720321	16723691	GO:0048573//photoperiodism, flowering	-	GO:0046983//protein dimerization activity	-	-
maker-Fvb6-1-augustus-gene-196.31	transcription factor bhlh130-like	0.299826	0.0569023	0.192795	0.358499	0.498131	0.0815292	0.293955	35.9235	27.1605	Fvb6-1	19669141	19672358	GO:0048573//photoperiodism, flowering	-	GO:0046983//protein dimerization activity	-	-
maker-Fvb6-3-augustus-gene-210.12	transcription factor bhlh130-like	0.168536	0.101779	0.0472157	0.373587	0.438733	0.153306	0.172161	4.27072	3.46276	Fvb6-3	21009842	21012997	GO:0048573//photoperiodism, flowering	-	GO:0046983//protein dimerization activity	-	-
maker-Fvb7-2-augustus-gene-130.53	transcription factor bhlh13-like	0.2575	0.186071	0.178321	0.239178	0.117819	0.309342	2.78701	1.88913	1.56321	Fvb7-2	13072647	13075240	GO:0006355//regulation of transcription, DNA-templated; GO:0009737//response to abscisic acid; GO:0055114//oxidation-reduction process	GO:0005634//nucleus	GO:0003700//transcription factor activity, sequence-specific DNA binding; GO:0032440//2-alkenal reductase [NAD(P)] activity; GO:0046983//protein dimerization activity	-	-
maker-Fvb2-1-augustus-gene-7.35	transcription factor bhlh18-like	0.0157092	0.140144	0.14469	0.0270524	0.00946247	0	0.0677173	0.118874	0	Fvb2-1	786310	788494	-	-	GO:0046983//protein dimerization activity	-	-
maker-Fvb2-3-augustus-gene-222.52	transcription factor bhlh18-like	0.145222	0.191393	0.0916956	0.0634476	0.00831491	0.0859482	0.0492149	0.0864129	0.00781287	Fvb2-3	22234665	22237015	-	-	GO:0005488//binding	-	-
maker-Fvb4-2-augustus-gene-160.31	transcription factor bhlh35	0.180519	0.00638258	0	0.151585	0.0925597	0	0.140895	0.115013	0	Fvb4-2	16010452	16015375	GO:0008152//metabolic process	-	GO:0003677//DNA binding; GO:0016597//amino acid binding; GO:0046983//protein dimerization activity	-	-
maker-Fvb5-2-augustus-gene-31.62	transcription factor bhlh36	0.095561	0.0409748	0.00946295	0.124265	0	0.011632	0.0489609	0.782986	0.428091	Fvb5-2	3177116	3178687	GO:0006357//regulation of transcription from RNA polymerase II promoter	GO:0090575//RNA polymerase II transcription factor complex	GO:0000977//RNA polymerase II regulatory region sequence-specific DNA binding; GO:0003700//transcription factor activity, sequence-specific DNA binding; GO:0046983//protein dimerization activity	-	-
maker-Fvb7-4-augustus-gene-28.28	Transcription factor bHLH36	0.0660043	0.00955774	0.00410563	0.0786963	0.0100528	0.00462008	0.0827837	0.11833	0.0619321	Fvb7-4	2829202	2832411	-	-	-	-	-
maker-Fvb7-1-augustus-gene-261.47	transcription factor bhlh51	7.58078	3.19737	1.1836	10.9008	1.28709	0.350292	1.33077	0.105281	0.0930403	Fvb7-1	26169949	26171521	-	-	GO:0005488//binding	-	-
maker-Fvb7-2-augustus-gene-137.36	Transcription factor bHLH67	0.984465	0.0150015	0.00429604	0.246197	0.177532	0.0685736	1.18681	0.199163	0.203362	Fvb7-2	13711004	13714463	-	-	-	-	-
augustus_masked-Fvb2-3-processed-gene-66.8	transcription factor bhlh74 isoform x1	2.81033	4.85624	4.05575	2.69276	4.5746	8.0532	2.047	0.377131	0.219536	Fvb2-3	6682321	6686171	-	GO:0005634//nucleus	GO:0003677//DNA binding; GO:0046983//protein dimerization activity	-	-
maker-Fvb6-1-snap-gene-133.37	transcription factor bhlh87	0	0.323161	2.67112	0	0.0501515	0.0956274	0	0	0.0706853	Fvb6-1	13347489	13348708	-	-	GO:0016787//hydrolase activity; GO:0046983//protein dimerization activity	-	-
augustus_masked-Fvb6-1-processed-gene-133.4	Transcription factor bHLH87	0.0247043	0.530452	4.10942	0	0.0802	0.518482	0	0.0110637	0.0513352	Fvb6-1	13347662	13348747	-	-	-	-	-
maker-Fvb1-1-augustus-gene-168.25	transcription factor bhlh93-like	2.79117	0.37564	0.156543	2.21068	0.162188	0.101892	1.03901	0.0911718	0.010171	Fvb1-1	16799716	16801495	-	-	GO:0016491//oxidoreductase activity; GO:0046983//protein dimerization activity	-	-
maker-Fvb1-1-augustus-gene-195.26	transcription factor spatula	2.48053	5.49884	6.15411	2.74553	6.20998	5.66217	0.826252	0.231788	0.0460162	Fvb1-1	19532979	19535608	-	-	GO:0046983//protein dimerization activity	-	-
maker-Fvb7-2-snap-gene-94.28	transcription factor une10	1.06363	0.0682528	0.128267	0.753212	1.01835	0.219856	1.08509	0.947494	0.430741	Fvb7-2	9464394	9467902	-	-	GO:0005488//binding	-	-
maker-Fvb5-1-augustus-gene-200.37	transcription factor wer-like	2.18188	2.23511	1.58121	1.7023	0.989902	0.7795	0.0444075	0.0146705	0.0469741	Fvb5-1	20031451	20034302	-	-	GO:0003677//DNA binding	K09422(MYBP)	-
maker-Fvb6-1-snap-gene-124.42	transcription factor wer-like	4.8952	7.05771	5.55129	5.99893	4.41166	4.45041	0.46765	0.185829	0.255437	Fvb6-1	12412626	12415333	-	-	GO:0003677//DNA binding	K09422(MYBP)	-
snap_masked-Fvb3-2-processed-gene-19.25	transcription factor dyt1-like	1.02019	0.841057	0.674788	0.927159	0.379455	1.33957	0.191467	0.123232	0.0462254	Fvb3-2	1919412	1924879	GO:0006355//regulation of transcription, DNA-templated; GO:0048656//anther wall tapetum formation	GO:0005634//nucleus	GO:0003700//transcription factor activity, sequence-specific DNA binding; GO:0043565//sequence-specific DNA binding; GO:0046983//protein dimerization activity	-	-
maker-Fvb1-2-snap-gene-83.77	bzip transcription factor 53-like	3.89635	0.400334	0.217139	2.35351	0.416447	0.7399	3.94132	18.2518	20.3129	Fvb1-2	8360600	8361325	GO:0006355//regulation of transcription, DNA-templated	-	GO:0003700//transcription factor activity, sequence-specific DNA binding; GO:0043565//sequence-specific DNA binding; GO:0046982//protein heterodimerization activity	-	-
maker-Fvb1-4-snap-gene-61.79	bzip transcription factor 53-like	6.45285	1.11556	0.999469	8.14548	1.59015	0.9743	10.353	53.217	60.4968	Fvb1-4	6151094	6151828	GO:0006355//regulation of transcription, DNA-templated	-	GO:0003700//transcription factor activity, sequence-specific DNA binding; GO:0043565//sequence-specific DNA binding; GO:0046982//protein heterodimerization activity	-	-
augustus_masked-Fvb7-1-processed-gene-94.0	Ethylene-responsive transcription factor 13	0.521717	0	0.055667	0.131663	0.0454341	0.0456178	1.27831	0.373529	2.02496	Fvb7-1	9399758	9400396	-	-	-	-	-
augustus_masked-Fvb7-2-processed-gene-150.2	Ethylene-responsive transcription factor 13	2.74479	0.0198998	0.114333	1.6212	0.861356	0.0677901	1.47335	2.31347	9.11899	Fvb7-2	15011917	15012561	-	-	-	-	-
augustus_masked-Fvb7-4-processed-gene-144.9	Ethylene-responsive transcription factor 13	2.10946	0	0.0199614	1.04385	0.19817	0.0224626	2.15616	0	0.226494	Fvb7-4	14421022	14421615	-	-	-	-	-
augustus_masked-Fvb3-3-processed-gene-30.3	ethylene-responsive transcription factor 4-like	4.65724	3.32339	2.22133	3.77544	2.77084	1.39707	62.5149	26.8209	32.6373	Fvb3-3	3023549	3024310	GO:0006351//transcription, DNA-templated	-	-	-	-
augustus_masked-Fvb7-2-processed-gene-281.6	Ethylene-responsive transcription factor CRF4	0.501026	0.0124674	0.042844	0.351373	0.445845	0	0.42165	0.279276	0.0972269	Fvb7-2	28154426	28155532	-	-	-	-	-
augustus_masked-Fvb2-3-processed-gene-17.10	ethylene-responsive transcription factor erf014	16.689	4.76337	1.89238	11.7957	6.04974	1.64779	2.59232	0.371877	0.530876	Fvb2-3	1751685	1752383	GO:0006351//transcription, DNA-templated; GO:0080090//regulation of primary metabolic process; GO:2000112//regulation of cellular macromolecule biosynthetic process	-	-	-	-
snap_masked-Fvb5-1-processed-gene-28.22	ethylene-responsive transcription factor erf061	0.0718886	0.621878	1.09292	0.169233	1.51152	2.12318	1.46258	20.1476	20.8458	Fvb5-1	2832603	2833943	GO:0006351//transcription, DNA-templated	-	-	-	-
augustus_masked-Fvb2-3-processed-gene-187.16	Ethylene-responsive transcription factor ERF109	3.04941	0.639532	0.086548	3.26694	2.55992	0.070924	1.2961	1.49992	2.0257	Fvb2-3	18760607	18761428	-	-	-	-	-
maker-Fvb2-2-snap-gene-191.45	Ethylene-responsive transcription factor ERF109	2.33546	0.384254	0.0173707	2.05426	1.67692	0.00880712	1.19398	0.766235	1.04326	Fvb2-2	19115039	19120401	-	-	-	-	-
maker-Fvb4-3-augustus-gene-52.46	Ethylene-responsive transcription factor ERF118	0.579383	0.53446	0.645429	0.419954	0.130332	0.980309	0.0659828	0.0340868	0.0374809	Fvb4-3	5210774	5213091	-	-	-	-	-
maker-Fvb7-1-augustus-gene-203.35	Ethylene-responsive transcription factor ERF118	2.55087	3.66676	2.74571	2.49056	2.30109	2.31363	0.19476	0.241828	0.196135	Fvb7-1	20324971	20328433	-	-	-	-	-
maker-Fvb7-2-augustus-gene-197.22	Ethylene-responsive transcription factor ERF118	4.24704	5.76158	6.06024	5.0653	3.79354	6.55048	0.199578	0.283503	0.218884	Fvb7-2	19728300	19732749	-	-	-	-	-
maker-Fvb3-2-snap-gene-288.53	ethylene-responsive transcription factor rap2-12-like	18.6186	15.3331	20.5841	13.8005	6.32654	15.8683	0.900355	0.770535	0.527227	Fvb3-2	28782125	28783548	GO:0006355//regulation of transcription, DNA-templated	GO:0005634//nucleus	GO:0003677//DNA binding; GO:0003700//transcription factor activity, sequence-specific DNA binding	K09286(EREBP)	-
snap_masked-Fvb7-2-processed-gene-218.35	Ethylene-responsive transcription factor RAP2-7	0.0927687	0.0812793	0.00625703	0.0619725	0.0228763	0.0230737	0.472768	0.0664527	0.269833	Fvb7-2	21842684	21845970	-	-	-	K09284(AP2)	-
augustus_masked-Fvb1-2-processed-gene-28.14	ethylene-responsive transcription factor tiny-like	9.21174	2.06644	1.16017	8.90467	2.5576	0.477104	0.543124	0.19225	0.0575927	Fvb1-2	2849809	2850576	GO:0006351//transcription, DNA-templated	-	-	K09286(EREBP)	-
maker-Fvb4-1-augustus-gene-9.23	heat stress transcription factor a-6b-like	1.31883	2.06461	2.21769	1.12812	0.700835	3.13586	0.132387	0.120566	0.109568	Fvb4-1	931663	934417	GO:0006355//regulation of transcription, DNA-templated	GO:0005634//nucleus	GO:0003700//transcription factor activity, sequence-specific DNA binding; GO:0043565//sequence-specific DNA binding	K09419(HSFF)	-
maker-Fvb6-2-augustus-gene-110.22	Heat stress transcription factor B-3	0.148807	0.453767	0.761509	0.218934	1.3478	0.73445	0.355214	5.55551	15.615	Fvb6-2	11067466	11069272	-	-	-	K09419(HSFF)	-
maker-Fvb2-4-snap-gene-83.43	mads-box transcription factor 23-like isoform x1	0.00957685	0.0934896	0.0766995	0.0237515	0.216481	0.158331	0.31954	2.18101	3.00957	Fvb2-4	8278732	8290565	GO:0006355//regulation of transcription, DNA-templated; GO:0055114//oxidation-reduction process	GO:0005634//nucleus	GO:0003677//DNA binding; GO:0003700//transcription factor activity, sequence-specific DNA binding; GO:0032440//2-alkenal reductase [NAD(P)] activity; GO:0046983//protein dimerization activity	K09264(K09264)	-
maker-Fvb5-3-snap-gene-232.71	mads-box transcription factor 23-like isoform x1	1.21235	0.0121813	0	1.01884	0.177274	0.153095	1.73384	0.333028	0	Fvb5-3	23282419	23284683	GO:0006355//regulation of transcription, DNA-templated	GO:0005634//nucleus	GO:0003677//DNA binding; GO:0003700//transcription factor activity, sequence-specific DNA binding; GO:0046983//protein dimerization activity	-	-
maker-Fvb5-4-snap-gene-206.64	mads-box transcription factor 23-like isoform x1	0.0113599	0.0885455	0.00745722	0.116913	0.0301499	0.014398	0.0918204	0.294336	0.146753	Fvb5-4	20675459	20682311	GO:0006351//transcription, DNA-templated	-	GO:0005488//binding	-	-
snap_masked-Fvb2-2-processed-gene-150.20	mads-box transcription factor 23-like isoform x1	0.319219	0.972141	0.531409	0.764709	1.37845	0.603248	2.71818	6.74188	8.17567	Fvb2-2	15069884	15081342	GO:0006355//regulation of transcription, DNA-templated; GO:0055114//oxidation-reduction process	GO:0005634//nucleus	GO:0003677//DNA binding; GO:0003700//transcription factor activity, sequence-specific DNA binding; GO:0032440//2-alkenal reductase [NAD(P)] activity; GO:0046983//protein dimerization activity	K09264(K09264)	-
maker-Fvb4-2-snap-gene-30.71	mads-box transcription factor 25 isoform x1	0.75558	3.66367	5.13443	1.49685	3.72741	3.73563	0.218256	0.510341	0.325998	Fvb4-2	3047344	3051178	GO:0006355//regulation of transcription, DNA-templated	GO:0005634//nucleus	GO:0003677//DNA binding; GO:0046983//protein dimerization activity	-	-
snap_masked-Fvb4-3-processed-gene-170.22	mads-box transcription factor 6	0.914608	1.95147	1.1255	1.41986	0.849156	0.563124	0	0.0541224	0	Fvb4-3	17086331	17088985	GO:0006355//regulation of transcription, DNA-templated	GO:0005634//nucleus	GO:0003677//DNA binding; GO:0003700//transcription factor activity, sequence-specific DNA binding; GO:0046983//protein dimerization activity	K09264(K09264)	-
maker-Fvb4-2-snap-gene-128.35	myb family transcription factor apl isoform x1	0.353096	0.29625	0.296413	0.116989	0.124119	0.230499	0.24933	0.23774	0.0202217	Fvb4-2	12810417	12814317	GO:0006355//regulation of transcription, DNA-templated	GO:0005634//nucleus	GO:0003677//DNA binding	-	-
maker-Fvb1-1-snap-gene-139.18	r2r3 myb transcription factor	0.238682	6.91849	6.73497	0.448365	10.4399	11.8444	0.672194	133.685	147.642	Fvb1-1	13899904	13911034	-	-	GO:0003677//DNA binding	K16166(PAP1, MYB75)	-
augustus_masked-Fvb5-1-processed-gene-121.18	transcription factor myb1r1	0.95548	1.56073	1.5186	1.72261	1.88887	1.24247	0.101206	0.182521	0.066765	Fvb5-1	12171560	12175246	GO:0006355//regulation of transcription, DNA-templated; GO:0009723//response to ethylene	GO:0005634//nucleus	GO:0003677//DNA binding	-	-
maker-Fvb4-3-augustus-gene-54.46	transcription factor myb21	0.138497	0.439488	0.220308	0.211883	0.499785	0.126255	0	0	0.0113486	Fvb4-3	5440941	5442477	-	-	GO:0003677//DNA binding	K09422(MYBP)	-
augustus_masked-Fvb1-1-processed-gene-191.1	Transcription factor MYB44	26.7655	16.3973	14.117	21.8377	14.0359	9.71688	1.7257	0.685726	0.764933	Fvb1-1	19094629	19095558	-	-	-	K09422(MYBP)	-
maker-Fvb2-4-augustus-gene-114.29	Transcription factor MYB44	0.258604	0.123794	0.0461967	0.150966	0.476794	0.0116413	0.704444	2.09301	1.30097	Fvb2-4	11475194	11476843	-	-	-	K09422(MYBP)	-
maker-Fvb5-3-augustus-gene-98.30	Transcription factor MYB44	0.306229	0.00600321	0.022894	0.291754	0.00622804	0	0.360527	0.126032	0.061045	Fvb5-3	9818018	9820529	-	-	-	K09422(MYBP)	-
augustus_masked-Fvb5-3-processed-gene-147.1	transcription factor myc2-like	0.600691	0.694671	0.146706	0.77217	0.425039	0.314756	0.130453	0.0125158	0.0300443	Fvb5-3	14708062	14709021	-	-	GO:0016491//oxidoreductase activity; GO:0046983//protein dimerization activity	K13422(MYC2)	-
maker-Fvb5-1-snap-gene-295.44	transcription factor myb12-like	0.390672	0.392824	0	0.127036	0.038343	0.00869237	2.1706	0.0249876	0.026294	Fvb5-1	29518932	29521774	-	-	GO:0003677//DNA binding	K09422(MYBP)	-
maker-Fvb7-2-snap-gene-127.39	transcription factor cpc-like	0.0336801	0.12071	0.145041	0	0.0449974	0.122411	2.76304	6.93746	4.26279	Fvb7-2	12749728	12750884	-	-	GO:0003677//DNA binding	K09422(MYBP)	-
maker-Fvb6-3-augustus-gene-58.39	Transcription factor GAMYB	0.656887	0.0912092	0.00468659	0.289127	0.286725	0.062395	0.504345	0.183935	0.240169	Fvb6-3	5792547	5795739	-	-	-	K09422(MYBP)	-
maker-Fvb2-3-augustus-gene-114.44	nac transcription factor 29-like	0.0714526	0.00533251	0	0.0122578	0.0654345	0.0524493	0.132169	0.311984	0.067111	Fvb2-3	11458099	11461000	GO:0006351//transcription, DNA-templated; GO:0010016//shoot system morphogenesis; GO:0065007//biological regulation	-	-	-	-
maker-Fvb2-4-augustus-gene-125.28	nac transcription factor 29-like	0.10849	0.026022	0.0152601	0.0594042	0.0657704	0.0461019	0.968855	2.95412	1.24851	Fvb2-4	12499859	12501910	GO:0006351//transcription, DNA-templated; GO:0010016//shoot system morphogenesis; GO:0065007//biological regulation	-	-	-	-
maker-Fvb6-1-augustus-gene-257.41	nac transcription factor 29-like	0.0159243	0.0964479	0.0850246	0.00961687	0.0373358	0.0173961	0.214813	1.55145	0.927612	Fvb6-1	25780278	25782340	GO:0006355//regulation of transcription, DNA-templated	GO:0005634//nucleus	GO:0003677//DNA binding	-	-
maker-Fvb1-4-augustus-gene-134.32	probable wrky transcription factor 13	2.23425	2.81145	2.2422	1.64781	1.33822	4.88552	1.60453	0.358354	0.156869	Fvb1-4	13394349	13398432	GO:0006355//regulation of transcription, DNA-templated	-	GO:0003700//transcription factor activity, sequence-specific DNA binding; GO:0043565//sequence-specific DNA binding	-	-
maker-Fvb3-1-augustus-gene-14.13	probable wrky transcription factor 15	0.40132	0.512183	0.435946	0.524153	0.467647	0.755672	0.171262	0.142134	0.0164059	Fvb3-1	1434043	1435093	-	-	GO:0003677//DNA binding	-	-
maker-Fvb1-1-snap-gene-192.63	Probable WRKY transcription factor 19	0.726005	1.35745	0.487504	1.14424	0.564959	0.744104	0.0769738	0.0717733	0.0366588	Fvb1-1	19238981	19240722	-	-	-	-	-
maker-Fvb7-1-augustus-gene-116.29	probable wrky transcription factor 2	0.0167631	0	0.00902365	0.00956005	0	0.0314007	0.619478	0.324961	0.55331	Fvb7-1	11641116	11644369	GO:0006355//regulation of transcription, DNA-templated; GO:0007275//multicellular organismal development	-	GO:0003700//transcription factor activity, sequence-specific DNA binding; GO:0043565//sequence-specific DNA binding	-	-
maker-Fvb7-4-augustus-gene-19.70	probable wrky transcription factor 27	0.256298	0	0.140459	0.139851	0.113186	0.138915	0.433147	0.0101859	0.0104051	Fvb7-4	1913218	1914681	GO:0006355//regulation of transcription, DNA-templated	-	GO:0003700//transcription factor activity, sequence-specific DNA binding; GO:0043565//sequence-specific DNA binding	K13425(WRKY22)	-
maker-Fvb3-3-augustus-gene-17.65	Probable WRKY transcription factor 28	1.59252	1.53516	2.8825	0.996147	0.317209	0.117514	0.811726	0.175089	0.130353	Fvb3-3	1770846	1773352	-	-	-	-	-
maker-Fvb1-1-augustus-gene-93.38	Probable WRKY transcription factor 42	0.343524	0.390282	0.133939	0.508417	0.215914	0.186308	0.0852301	0.0652	0.00846464	Fvb1-1	9353723	9356628	-	-	-	-	-
maker-Fvb7-2-augustus-gene-127.28	Probable WRKY transcription factor 46	0.0973606	0.0833683	0.00572529	0.0609365	0.0069137	0.0134803	1.57203	0.786007	0.174553	Fvb7-2	12736272	12739236	-	-	-	-	-
maker-Fvb2-1-augustus-gene-207.48	probable wrky transcription factor 50	0.137777	0.0895964	0.0733987	0.0804071	0.0323029	0.193003	0.383478	1.79088	0.912078	Fvb2-1	20764318	20766286	GO:0050794//regulation of cellular process; GO:0050896//response to stimulus	-	GO:0003677//DNA binding	-	-
maker-Fvb2-3-augustus-gene-1.22	probable wrky transcription factor 50	0.0586854	0.101957	0.00712136	0.0603575	0	0.0480821	0.29458	1.1467	0.866195	Fvb2-3	93650	95512	GO:0050794//regulation of cellular process; GO:0050896//response to stimulus	-	GO:0003677//DNA binding	-	-
maker-Fvb1-1-snap-gene-132.18	probable wrky transcription factor 51	0.0366514	0.374448	0.158028	1.09268	0.277091	0.417845	0.549539	6.14393	3.2461	Fvb1-1	13268716	13274059	GO:0006355//regulation of transcription, DNA-templated	-	GO:0003700//transcription factor activity, sequence-specific DNA binding; GO:0043565//sequence-specific DNA binding	-	-
maker-Fvb1-4-snap-gene-131.52	probable wrky transcription factor 51	1.3811	0.967443	0.0992121	0.501099	0.920226	1.2816	1.17876	9.28232	7.50865	Fvb1-4	13152944	13154993	GO:0006355//regulation of transcription, DNA-templated	-	GO:0003700//transcription factor activity, sequence-specific DNA binding; GO:0043565//sequence-specific DNA binding	-	-
maker-Fvb3-3-augustus-gene-22.41	probable wrky transcription factor 65	2.20054	3.14811	6.11087	1.38474	4.12574	5.84475	0.260955	0.129159	0.120969	Fvb3-3	2243752	2245634	GO:0006355//regulation of transcription, DNA-templated	-	GO:0003700//transcription factor activity, sequence-specific DNA binding; GO:0043565//sequence-specific DNA binding	-	-
maker-Fvb6-3-snap-gene-362.65	Probable WRKY transcription factor 70	0.220585	0.138069	0.184148	0.296441	0.610367	0.229423	0.556063	5.9592	5.58597	Fvb6-3	36191389	36203186	-	-	-	-	-
snap_masked-Fvb7-1-processed-gene-267.31	Probable WRKY transcription factor 70	0.538524	0.32731	0.0280056	0.159104	0.198855	0.31525	3.91216	4.55424	3.88378	Fvb7-1	26760367	26762637	-	-	-	-	-
maker-Fvb5-2-augustus-gene-190.39	Probable WRKY transcription factor 9	0.977055	0.8823	1.23368	0.637135	0.24068	0.958406	0.019185	0.0266338	0.0068017	Fvb5-2	19079057	19081871	-	-	-	-	-
maker-Fvb7-1-augustus-gene-192.46	WRKY transcription factor 22	0.0920968	0.416941	0.475919	0.01936	0.103607	0.0175102	0.185919	0.0401779	0.0454093	Fvb7-1	19263693	19265487	-	-	-	K13425(WRKY22)	-
maker-Fvb7-2-augustus-gene-187.25	WRKY transcription factor 22	0.793662	1.21286	1.15891	0.308309	0.221817	0.0676457	0.332794	0.129797	0.00902937	Fvb7-2	18704122	18705876	-	-	-	K13425(WRKY22)	-
maker-Fvb3-4-snap-gene-198.44	Transcription factor TCP4	1.27774	0.220619	0.261341	0.954623	0.492876	0.50467	1.60589	0.217207	0.0207844	Fvb3-4	19868593	19870826	-	-	-	-	-
maker-Fvb2-1-augustus-gene-80.21	Trihelix transcription factor GT-2	6.231	2.30326	0.685464	5.93019	0.887171	0.778237	1.56186	0.354756	0.0438264	Fvb2-1	8040607	8043134	-	-	-	-	-
maker-Fvb2-3-augustus-gene-4.38	Trihelix transcription factor GT-2	1.12948	1.21374	0.651095	1.16804	0.520205	0.506124	0.203471	0.299506	0.0190383	Fvb2-3	411175	413406	-	-	-	-	-
maker-Fvb2-2-augustus-gene-237.39	Transcription factor GTE8	0.558314	0.479513	0.321878	1.12765	0.70292	0.410017	0.130481	0.0315773	0.0379008	Fvb2-2	23767821	23769058	-	-	-	-	-
maker-Fvb5-1-augustus-gene-193.25	transcription factor hbp-1a	6.98891	7.11429	5.93325	6.39781	5.93734	5.56704	0.993567	0.766901	0.488465	Fvb5-1	19290554	19297632	GO:0006355//regulation of transcription, DNA-templated	-	GO:0003700//transcription factor activity, sequence-specific DNA binding; GO:0043565//sequence-specific DNA binding	K09060(GBF)	-
snap_masked-Fvb4-3-processed-gene-59.33	transcription factor iiia-like isoform x2	0.0702135	0.100944	0.155673	0.382821	0.0942096	0.0145982	0.170579	0.211089	0.163074	Fvb4-3	5943644	5946253	-	-	GO:0003676//nucleic acid binding	K09191(GTF3A)	-
maker-Fvb7-4-snap-gene-174.45	Transcription factor IIIB 90 kDa subunit	0.677648	1.30426	0.652481	0.81558	0.712704	0.66207	0.471674	0.0500533	0.0055375	Fvb7-4	17371975	17386748	-	-	-	K15196(BRF1, GTF3B)	-
augustus_masked-Fvb2-2-processed-gene-148.9	transcription factor org2-like	1.60101	1.62153	1.0795	1.34557	0.750974	0.971035	0.0235593	0.0639857	0.0124605	Fvb2-2	14801450	14802970	GO:0006357//regulation of transcription from RNA polymerase II promoter; GO:0010106//cellular response to iron ion starvation; GO:0055072//iron ion homeostasis	GO:0090575//RNA polymerase II transcription factor complex	GO:0000977//RNA polymerase II regulatory region sequence-specific DNA binding; GO:0003700//transcription factor activity, sequence-specific DNA binding; GO:0046983//protein dimerization activity	-	-
maker-Fvb2-3-augustus-gene-67.41	Transcription factor RAX3	0.0771212	0.115184	0.0386316	0.161292	0.163103	0.0424133	0.286225	0.828471	1.18464	Fvb2-3	6747245	6749038	-	-	-	K09422(MYBP)	-
maker-Fvb3-4-snap-gene-69.56	general transcription factor iie subunit 1-like	0.356759	0.618142	0.337553	0.346372	0.535026	0.3243	0	0	0.0146078	Fvb3-4	6914631	6916258	GO:0010467//gene expression; GO:0034645//cellular macromolecule biosynthetic process; GO:0044238//primary metabolic process; GO:0044271//cellular nitrogen compound biosynthetic process	-	GO:0003676//nucleic acid binding	K03136(TFIIE1, GTF2E1, TFA1, tfe)	ko03022//Basal transcription factors
maker-Fvb7-2-augustus-gene-206.38	transcription factor 25	3.59413	5.84716	4.73316	6.02412	3.87543	4.47956	0.161505	0.116257	0.153285	Fvb7-2	20592348	20595990	-	GO:0005829//cytosol	-	-	-
maker-Fvb6-1-augustus-gene-269.33	transcription factor-like protein dpb	0.0381942	0.0765148	0.00883537	0.0973027	0.0219287	0.13017	0.593131	0.10916	0.441243	Fvb6-1	26895634	26899709	GO:0009987//cellular process	-	-	K04683(TFDP1)	-
maker-Fvb6-3-augustus-gene-331.33	Transcription factor-like protein DPB	0.0791127	0.130609	0.0586445	0.200623	0.0102538	0.0575059	0.278553	0.167136	0.0294747	Fvb6-3	33144469	33148673	-	-	-	K04683(TFDP1)	-
maker-Fvb6-4-augustus-gene-147.20	Nuclear transcription factor Y subunit A-2	0.846181	0.249076	0.248136	0.671641	0.494574	0.0994122	0.222713	3.51362	11.4905	Fvb6-4	14734427	14739497	-	-	-	K08064(NFYA)	-
augustus_masked-Fvb3-4-processed-gene-112.10	nuclear transcription factor y subunit b-3-like	9.96316	7.35305	3.92523	23.218	3.69896	3.33142	3.31568	0.945889	0.252869	Fvb3-4	11275499	11276053	GO:0006355//regulation of transcription, DNA-templated	GO:0005634//nucleus	GO:0043565//sequence-specific DNA binding; GO:0046982//protein heterodimerization activity	K08065(NFYB)	-
maker-Fvb6-3-augustus-gene-416.46	nuclear transcription factor y subunit c-9-like	0.418106	0.00943083	0.0405847	0.157761	0.171235	0	0.443799	0.09677	0.0113069	Fvb6-3	41668947	41671391	-	GO:0005634//nucleus	GO:0046982//protein heterodimerization activity	-	-
maker-Fvb1-2-augustus-gene-44.65	platz transcription factor family protein	0.19999	0.0168515	0.0176551	0.108075	0	0.0162916	0	0	0.187896	Fvb1-2	4468741	4470288	GO:0008152//metabolic process	-	-	-	-
snap_masked-Fvb6-3-processed-gene-193.22	Probable RNA polymerase II transcription factor B subunit 1-1	0.144827	0.195218	0.0828914	0.109059	0.161124	0.118276	0	0.00701411	0	Fvb6-3	19316925	19323569	-	-	-	-	-
augustus_masked-Fvb4-2-processed-gene-116.2	2-hydroxyisoflavanone dehydratase-like	0.921814	6.33604	11.3303	0.127662	17.8514	11.7496	0.0237806	0.28272	0.62144	Fvb4-2	11594739	11595230	GO:0008152//metabolic process	-	GO:0016787//hydrolase activity	-	-
maker-Fvb4-4-snap-gene-126.57	2-hydroxyisoflavanone dehydratase-like	0.0333692	1.11922	1.42727	0.0366972	2.93131	1.45532	0.0291046	0.0626507	0.110028	Fvb4-4	12656151	12656592	-	-	GO:0016787//hydrolase activity	-	-
maker-Fvb3-3-snap-gene-54.44	protein transparent testa 16	1.68261	0.143887	0.021975	0.628881	0.141442	0.0322892	0.277304	0.0100079	0	Fvb3-3	5428698	5431327	GO:0006355//regulation of transcription, DNA-templated; GO:0008360//regulation of cell shape; GO:0048316//seed development; GO:0048481//ovule development; GO:0080155//regulation of double fertilization forming a zygote and endosperm; GO:2000029//regulation of proanthocyanidin biosynthetic process	GO:0005634//nucleus	GO:0003677//DNA binding; GO:0003700//transcription factor activity, sequence-specific DNA binding; GO:0016491//oxidoreductase activity; GO:0046983//protein dimerization activity	-	-
maker-Fvb7-1-augustus-gene-214.51	phenylalanine ammonia-lyase	23.5569	197.012	214.289	20.5029	197.342	187.459	13.7368	127.979	134.01	Fvb7-1	21468170	21471563	GO:0006559//L-phenylalanine catabolic process; GO:0009800//cinnamic acid biosynthetic process	GO:0005737//cytoplasm	GO:0045548//phenylalanine ammonia-lyase activity	K10775(E4.3.1.24)	-
maker-Fvb6-2-augustus-gene-174.36	Phenylalanine ammonia-lyase 1	7.49268	233.794	179.414	4.86676	121.145	134.838	15.4295	5.9625	3.11554	Fvb6-2	17475966	17479498	-	-	-	K10775(E4.3.1.24)	-
maker-Fvb6-4-augustus-gene-113.28	phenylalanine ammonia-lyase	9.02437	156.872	130.545	5.59099	58.1826	53.2838	10.6376	7.76808	6.58646	Fvb6-4	11331124	11334816	GO:0006559//L-phenylalanine catabolic process; GO:0009800//cinnamic acid biosynthetic process	GO:0005737//cytoplasm	GO:0045548//phenylalanine ammonia-lyase activity	K10775(E4.3.1.24)	-
maker-Fvb6-1-augustus-gene-255.38	phenylalanine ammonia-lyase	10.2503	146.689	125.171	7.22808	117.157	93.4712	12.7308	9.07868	4.00997	Fvb6-1	25529383	25532885	GO:0006559//L-phenylalanine catabolic process; GO:0009800//cinnamic acid biosynthetic process	GO:0005737//cytoplasm	GO:0045548//phenylalanine ammonia-lyase activity	K10775(E4.3.1.24)	-
maker-Fvb7-1-augustus-gene-236.35	phenylalanine ammonia-lyase	10.557	85.4003	88.6108	10.2314	75.0726	78.624	15.6846	128.495	119.323	Fvb7-1	23663916	23667335	GO:0006559//L-phenylalanine catabolic process; GO:0009800//cinnamic acid biosynthetic process	GO:0005737//cytoplasm	GO:0045548//phenylalanine ammonia-lyase activity	K10775(E4.3.1.24)	-
maker-Fvb7-4-augustus-gene-83.24	phenylalanine ammonia-lyase	30.9242	37.0315	19.9122	19.8902	11.0761	7.88097	32.1426	5.72984	2.81043	Fvb7-4	8289114	8292620	GO:0006559//L-phenylalanine catabolic process; GO:0009800//cinnamic acid biosynthetic process	GO:0005737//cytoplasm	GO:0045548//phenylalanine ammonia-lyase activity	K10775(E4.3.1.24)	-
maker-Fvb7-2-augustus-gene-144.48	phenylalanine ammonia-lyase	1.79076	5.45313	6.48709	1.74344	4.8718	5.26962	1.8338	3.50158	2.99058	Fvb7-2	14469059	14471953	GO:0006559//L-phenylalanine catabolic process; GO:0009800//cinnamic acid biosynthetic process	GO:0005737//cytoplasm	GO:0045548//phenylalanine ammonia-lyase activity	K10775(E4.3.1.24)	-
maker-Fvb7-3-augustus-gene-86.41	phenylalanine ammonia-lyase	21.7825	7.81483	5.52077	18.0964	15.4654	5.93316	22.8846	43.2579	46.7081	Fvb7-3	8658484	8662340	GO:0006559//L-phenylalanine catabolic process; GO:0009800//cinnamic acid biosynthetic process	GO:0005737//cytoplasm	GO:0045548//phenylalanine ammonia-lyase activity	K10775(E4.3.1.24)	-
maker-Fvb7-2-augustus-gene-211.53	phenylalanine ammonia-lyase	1.97491	1.91947	2.88497	1.55146	1.62289	1.82399	1.7306	0.967303	0.616886	Fvb7-2	21113889	21116783	GO:0006559//L-phenylalanine catabolic process; GO:0009800//cinnamic acid biosynthetic process	GO:0005737//cytoplasm	GO:0045548//phenylalanine ammonia-lyase activity	K10775(E4.3.1.24)	-
augustus_masked-Fvb6-1-processed-gene-40.22	anthocyanidin 3-o-glucosyltransferase 2-like	0.235931	3.59391	2.30662	0.0384978	2.10122	1.56106	0.137945	0	0.0108448	Fvb6-1	4037366	4038784	GO:0008152//metabolic process	-	GO:0016758//transferase activity, transferring hexosyl groups	-	-
augustus_masked-Fvb6-2-processed-gene-308.4	anthocyanidin 3-o-glucosyltransferase 2-like	0.127417	2.27096	1.42585	0.081007	0.759265	1.43832	0.0302916	0.333127	0.0680293	Fvb6-2	30808034	30809672	GO:0008152//metabolic process	-	GO:0016758//transferase activity, transferring hexosyl groups	-	-
maker-Fvb4-1-augustus-gene-24.37	anthocyanidin 3-o-glucosyltransferase 7-like	5.66666	9.10637	1.83999	3.40488	0.737819	0.59116	6.59917	0.731749	0.848658	Fvb4-1	2413125	2415222	GO:0008152//metabolic process	-	GO:0016758//transferase activity, transferring hexosyl groups	-	-
maker-Fvb5-2-augustus-gene-6.69	anthocyanidin synthase	0.939384	40.5294	28.1804	0.858968	2.52122	1.84938	5.64839	2.18227	0.675863	Fvb5-2	670317	671848	GO:0009718//anthocyanin-containing compound biosynthetic process; GO:0055114//oxidation-reduction process	-	GO:0031418//L-ascorbic acid binding; GO:0046872//metal ion binding; GO:0050589//leucocyanidin oxygenase activity	K05277(E1.14.11.19)	-
maker-Fvb5-3-augustus-gene-266.54	anthocyanidin synthase	7.1205	851.919	634.546	13.1561	93.9448	48.3229	12.4309	24.0929	10.5107	Fvb5-3	26683568	26685282	GO:0009718//anthocyanin-containing compound biosynthetic process; GO:0055114//oxidation-reduction process	-	GO:0031418//L-ascorbic acid binding; GO:0046872//metal ion binding; GO:0050589//leucocyanidin oxygenase activity	K05277(E1.14.11.19)	-
maker-Fvb6-4-snap-gene-258.35	Anthocyanin regulatory C1 protein	0.532056	0.76972	0.554141	0.268799	0.0630349	0.229523	0.489069	0.00806022	0.0376713	Fvb6-4	25869727	25871540	-	-	-	K09422(MYBP)	-
maker-Fvb7-2-augustus-gene-221.49	chalcone isomerase	6.46844	137.261	90.6054	5.40505	39.9063	39.2199	13.297	5.53101	1.97648	Fvb7-2	22113723	22116555	GO:0009813//flavonoid biosynthetic process	-	GO:0045430//chalcone isomerase activity	K01859(E5.5.1.6)	-
maker-Fvb7-3-augustus-gene-78.40	chalcone isomerase	2.84474	43.6241	36.5136	2.2291	15.6986	18.069	7.40114	3.96912	1.65332	Fvb7-3	7834743	7837295	GO:0009813//flavonoid biosynthetic process	-	GO:0045430//chalcone isomerase activity	K01859(E5.5.1.6)	-
maker-Fvb7-2-augustus-gene-250.76	probable chalcone--flavonone isomerase 3	31.509	738.218	578.624	26.6341	173.547	124.033	41.5068	24.0512	11.2123	Fvb7-2	25078622	25080558	GO:0009813//flavonoid biosynthetic process	-	GO:0045430//chalcone isomerase activity	-	-
maker-Fvb7-1-snap-gene-266.63	probable chalcone--flavonone isomerase 3	13.1372	403.257	319.98	10.0691	111.046	74.7062	9.37866	3.83279	1.20979	Fvb7-1	26671021	26672865	GO:0009813//flavonoid biosynthetic process	-	GO:0045430//chalcone isomerase activity	-	-
maker-Fvb7-1-snap-gene-7.40	chalcone synthase	26.6848	1119.96	1062.31	15.9444	333.431	328.943	51.2692	27.1306	11.1896	Fvb7-1	702079	709368	GO:0009813//flavonoid biosynthetic process	-	GO:0016210//naringenin-chalcone synthase activity; GO:0042803//protein homodimerization activity	K00660(CHS)	-
maker-Fvb7-2-snap-gene-10.38	chalcone synthase	8.78483	361.637	391.647	5.01472	109.225	126.708	19.3025	4.44598	2.09298	Fvb7-2	997180	1003551	GO:0009813//flavonoid biosynthetic process	-	GO:0016210//naringenin-chalcone synthase activity; GO:0042803//protein homodimerization activity	K00660(CHS)	-
maker-Fvb7-3-snap-gene-239.34	chalcone synthase	14.6212	598.604	582.605	9.02252	177.11	184.19	27.7507	9.96802	4.02302	Fvb7-3	23918669	23927058	GO:0009813//flavonoid biosynthetic process	-	GO:0016210//naringenin-chalcone synthase activity; GO:0042803//protein homodimerization activity	K00660(CHS)	-
maker-Fvb7-4-snap-gene-214.35	chalcone synthase	10.3161	966.199	997.902	7.04966	231.963	229.468	16.1908	8.89272	5.75644	Fvb7-4	21402332	21410323	GO:0009813//flavonoid biosynthetic process	-	GO:0016210//naringenin-chalcone synthase activity; GO:0042803//protein homodimerization activity	K00660(CHS)	-
maker-Fvb1-1-augustus-gene-217.34	flavanone 3-hydroxylase	12.8203	390.881	342.127	8.70708	65.9392	62.2169	33.7317	4.49246	2.62517	Fvb1-1	21741758	21743855	GO:0009813//flavonoid biosynthetic process; GO:0055114//oxidation-reduction process	-	GO:0031418//L-ascorbic acid binding; GO:0045486//naringenin 3-dioxygenase activity; GO:0046872//metal ion binding	K00475(E1.14.11.9)	-
maker-Fvb1-2-augustus-gene-78.37	flavanone 3-hydroxylase	20.3854	495.839	358.67	11.9099	103.644	122.258	29.0509	6.15903	2.92876	Fvb1-2	7815715	7817893	GO:0009813//flavonoid biosynthetic process; GO:0055114//oxidation-reduction process	-	GO:0031418//L-ascorbic acid binding; GO:0045486//naringenin 3-dioxygenase activity; GO:0046872//metal ion binding	K00475(E1.14.11.9)	-
maker-Fvb1-3-augustus-gene-64.31	flavanone 3-hydroxylase	7.98367	262.625	213.175	7.57839	51.7243	48.7131	12.192	4.4043	1.08319	Fvb1-3	6421986	6424104	GO:0009813//flavonoid biosynthetic process; GO:0055114//oxidation-reduction process	-	GO:0031418//L-ascorbic acid binding; GO:0045486//naringenin 3-dioxygenase activity; GO:0046872//metal ion binding	K00475(E1.14.11.9)	-
maker-Fvb1-4-augustus-gene-56.40	flavanone 3-hydroxylase	38.5584	1133.86	806.079	40.1167	220.56	195.499	39.7793	14.0912	5.56761	Fvb1-4	5639986	5642189	GO:0009813//flavonoid biosynthetic process; GO:0055114//oxidation-reduction process	-	GO:0031418//L-ascorbic acid binding; GO:0045486//naringenin 3-dioxygenase activity; GO:0046872//metal ion binding	K00475(E1.14.11.9)	-
augustus_masked-Fvb2-1-processed-gene-255.5	dihydroflavonol 4-reductase	39.2776	118.055	95.4911	80.9679	138.57	138.538	23.3467	149.877	105.778	Fvb1-1	21741758	21743855	GO:0006591//ornithine metabolic process	-	GO:0004585//ornithine carbamoyltransferase activity; GO:0016597//amino acid binding; GO:0050662//coenzyme binding	-	-
maker-Fvb2-1-augustus-gene-255.45	dihydroflavonol 4-reductase	22.3968	178.538	157.958	40.3555	142.848	130.007	15.1091	74.516	82.6824	Fvb1-2	7815715	7817893	GO:0055114//oxidation-reduction process	-	GO:0045552//dihydrokaempferol 4-reductase activity; GO:0050662//coenzyme binding	-	-
maker-Fvb2-3-augustus-gene-33.39	dihydroflavonol 4-reductase	106.069	322.916	219.709	202.103	333.011	317.113	63.3105	350.684	235.093	Fvb1-3	6421986	6424104	GO:0055114//oxidation-reduction process	-	GO:0045552//dihydrokaempferol 4-reductase activity; GO:0050662//coenzyme binding	K13082(DFR)	-
snap_masked-Fvb2-3-processed-gene-33.26	dihydroflavonol 4-reductase	7.21817	321.322	235.939	10.477	122.205	97.6393	14.8871	16.4302	14.6302	Fvb1-4	5639986	5642189	GO:0055114//oxidation-reduction process	-	GO:0045552//dihydrokaempferol 4-reductase activity; GO:0050662//coenzyme binding	K13082(DFR)	-
maker-Fvb2-4-snap-gene-235.71	dihydroflavonol-4-reductase	5.20535	7.011	7.37262	4.83382	5.69178	8.04837	6.69208	6.7826	5.79341	Fvb5-3	4094297	4095942	GO:0009788//negative regulation of abscisic acid-activated signaling pathway; GO:0016487//farnesol metabolic process	GO:0005634//nucleus; GO:0005774//vacuolar membrane; GO:0005783//endoplasmic reticulum; GO:0005886//plasma membrane	GO:0047886//farnesol dehydrogenase activity; GO:0050662//coenzyme binding	K15891(FLDH)	-
maker-Fvb2-4-snap-gene-258.87	dihydroflavonol 4-reductase	7.00543	201.927	121.486	8.10542	58.582	47.7168	13.1632	14.3796	9.1636	Fvb1-2	11273752	11277944	GO:0055114//oxidation-reduction process	-	GO:0045552//dihydrokaempferol 4-reductase activity; GO:0050662//coenzyme binding	K13082(DFR)	-
maker-Fvb3-1-augustus-gene-188.21	dihydroflavonol-4-reductase isoform x1	0.64406	0.422547	0.312308	0.671952	0.804152	0.432343	1.47123	1.65154	0.764906	Fvb2-3	13311604	13314011	-	-	GO:0016491//oxidoreductase activity; GO:0050662//coenzyme binding	-	-
maker-Fvb3-2-augustus-gene-132.25	dihydroflavonol-4-reductase isoform x1	3.02206	3.38278	1.91881	5.89385	4.55376	2.14506	5.3457	4.46111	2.56179	Fvb2-4	5284491	5286847	GO:0032544//plastid translation	GO:0005840//ribosome; GO:0009570//chloroplast stroma; GO:0009941//chloroplast envelope	GO:0003735//structural constituent of ribosome; GO:0003824//catalytic activity; GO:0050662//coenzyme binding	K02895(RP-L24, MRPL24, rplX)	-
maker-Fvb3-4-snap-gene-175.42	dihydroflavonol-4-reductase isoform x1	0.8405	0.649616	0.623922	1.05813	1.24303	0.365202	0.440807	0.820913	0.776967	Fvb5-3	5994334	5997736	-	-	GO:0016491//oxidoreductase activity; GO:0050662//coenzyme binding	-	-
maker-Fvb5-3-snap-gene-41.39	flavonoid 3 -methyltransferase-like	2.39378	0.0184018	0.154235	0.246171	0.194077	0.0372236	1.24471	0.67285	0.0205183	Fvb5-3	4094297	4095942	GO:0009718//anthocyanin-containing compound biosynthetic process; GO:0032259//methylation; GO:0033485//cyanidin 3-O-glucoside biosynthetic process; GO:0033486//delphinidin 3-O-glucoside biosynthetic process; GO:0043473//pigmentation	GO:0005737//cytoplasm	GO:0008171//O-methyltransferase activity; GO:0046872//metal ion binding	K00588(E2.1.1.104)	-
maker-Fvb4-3-augustus-gene-49.40	Leucoanthocyanidin reductase	1.64787	0.215108	0.0855117	0.627892	0.184968	0.00810127	3.79165	0.586418	0.117941	Fvb4-3	4915859	4918227	-	-	-	K13081(LAR)	-
augustus_masked-Fvb6-3-processed-gene-86.10	udp-glucose flavonoid 3-o-glucosyltransferase 3	0.00935455	0.0570727	0.20651	0.329514	1.23554	1.66326	0.197157	1.95579	1.60765	Fvb6-3	8639698	8641131	GO:0008152//metabolic process	-	GO:0047893//flavonol 3-O-glucosyltransferase activity	-	-
augustus_masked-Fvb2-4-processed-gene-15.8	udp-glucose flavonoid 3-o-glucosyltransferase 7-like	5.43236	6.85704	2.39774	7.06041	5.94541	3.19609	2.82074	0.531341	0.486793	Fvb2-4	1506570	1507019	GO:0008152//metabolic process	-	GO:0016758//transferase activity, transferring hexosyl groups	-	-
maker-Fvb2-2-snap-gene-195.53	udp-glucose flavonoid 3-o-glucosyltransferase 7-like	0	0.123138	0.146611	0.0476091	0.112399	0.0726253	0	0.00679236	0	Fvb2-2	19568186	19573653	GO:0009813//flavonoid biosynthetic process; GO:0052696//flavonoid glucuronidation	GO:0043231//intracellular membrane-bounded organelle	GO:0080043//quercetin 3-O-glucosyltransferase activity; GO:0080044//quercetin 7-O-glucosyltransferase activity	-	-
maker-Fvb2-3-snap-gene-192.27	udp-glucose flavonoid 3-o-glucosyltransferase 7-like	0.00973278	0.0404817	0.0300524	0.0325002	0.00299985	0.0267081	0.169751	0.0542189	0.0213526	Fvb2-3	19236159	19245238	-	-	GO:0016758//transferase activity, transferring hexosyl groups	-	-
maker-Fvb7-1-augustus-gene-319.41	udp-glucose:flavonoid 3-o-glucosyltransferase	0.481178	62.4211	66.4145	0.536749	10.2383	7.76267	0.146771	1.39969	0.306915	Fvb7-1	31911367	31913005	GO:0009718//anthocyanin-containing compound biosynthetic process; GO:0033303//quercetin O-glucoside biosynthetic process; GO:0033330//kaempferol O-glucoside biosynthetic process; GO:0033485//cyanidin 3-O-glucoside biosynthetic process; GO:0052696//flavonoid glucuronidation	GO:0043231//intracellular membrane-bounded organelle	GO:0047213//anthocyanidin 3-O-glucosyltransferase activity; GO:0080043//quercetin 3-O-glucosyltransferase activity; GO:0080044//quercetin 7-O-glucosyltransferase activity	K12930(BZ1)	-
maker-Fvb5-4-augustus-gene-72.56	udp-glycosyltransferase 74b1-like	0.0464067	3.6438	5.82186	0.23696	2.32122	3.67568	0.0869492	0.218246	0.16052	Fvb5-4	7244216	7246293	GO:0009813//flavonoid biosynthetic process; GO:0052696//flavonoid glucuronidation	GO:0043231//intracellular membrane-bounded organelle	GO:0080043//quercetin 3-O-glucosyltransferase activity; GO:0080044//quercetin 7-O-glucosyltransferase activity	K11820(UGT74B1)	-
maker-Fvb7-2-augustus-gene-233.54	udp-glycosyltransferase 76f1-like	2.8031	7.07565	4.22345	3.97365	3.89265	3.60591	0.501881	0.124663	0.0170135	Fvb7-2	23369051	23371134	GO:0009813//flavonoid biosynthetic process; GO:0052696//flavonoid glucuronidation	GO:0043231//intracellular membrane-bounded organelle	GO:0080043//quercetin 3-O-glucosyltransferase activity; GO:0080044//quercetin 7-O-glucosyltransferase activity	-	-
augustus_masked-Fvb6-1-processed-gene-26.1	udp-glycosyltransferase 90a1-like	0.0660335	0.0939713	0.0861217	0.117623	0.0822557	0.0293251	0.381859	1.34301	0.86228	Fvb6-1	2593970	2595376	GO:0009813//flavonoid biosynthetic process; GO:0052696//flavonoid glucuronidation	GO:0043231//intracellular membrane-bounded organelle	GO:0008194//UDP-glycosyltransferase activity; GO:0016758//transferase activity, transferring hexosyl groups	-	-
augustus_masked-Fvb1-2-processed-gene-127.8	udp-glycosyltransferase 91a1-like	0.439025	1.39561	0.635903	2.17094	4.2831	1.41767	0.0429608	0.0268599	0	Fvb1-2	12733894	12735321	GO:0009813//flavonoid biosynthetic process; GO:0052696//flavonoid glucuronidation	GO:0016021//integral component of membrane; GO:0043231//intracellular membrane-bounded organelle	GO:0080043//quercetin 3-O-glucosyltransferase activity; GO:0080044//quercetin 7-O-glucosyltransferase activity	-	-
augustus_masked-Fvb7-2-processed-gene-123.6	udp-rhamnose:rhamnosyltransferase 1	0.0360455	0.00970561	0	0.0441699	0.0100691	0.00938312	0.746132	0.123167	0.209634	Fvb7-2	12330049	12331470	GO:0009813//flavonoid biosynthetic process; GO:0052696//flavonoid glucuronidation	GO:0043231//intracellular membrane-bounded organelle	GO:0080043//quercetin 3-O-glucosyltransferase activity; GO:0080044//quercetin 7-O-glucosyltransferase activity	-	-
augustus_masked-Fvb7-4-processed-gene-109.7	udp-rhamnose:rhamnosyltransferase 1	0.551922	3.22469	3.49339	0.574506	4.48043	9.18894	0.287158	0.176449	0.0732156	Fvb7-4	10907111	10908502	GO:0009813//flavonoid biosynthetic process; GO:0052696//flavonoid glucuronidation	GO:0043231//intracellular membrane-bounded organelle	GO:0080043//quercetin 3-O-glucosyltransferase activity; GO:0080044//quercetin 7-O-glucosyltransferase activity	-	-
maker-Fvb1-4-snap-gene-61.68	udp-rhamnose:rhamnosyltransferase 1	0.0492769	0.0308756	0.282725	0.482646	0.68684	0.21446	0	1.06277	1.72918	Fvb1-4	6180415	6181003	GO:0009813//flavonoid biosynthetic process; GO:0052696//flavonoid glucuronidation	GO:0016021//integral component of membrane; GO:0043231//intracellular membrane-bounded organelle	GO:0080043//quercetin 3-O-glucosyltransferase activity; GO:0080044//quercetin 7-O-glucosyltransferase activity	-	-
maker-Fvb7-2-snap-gene-123.58	udp-rhamnose:rhamnosyltransferase 1	0	0.0137866	0.00517707	0.0150614	0.010253	0.046083	1.54302	1.35095	1.44221	Fvb7-2	12331477	12336413	GO:0009813//flavonoid biosynthetic process; GO:0052696//flavonoid glucuronidation	GO:0043231//intracellular membrane-bounded organelle	GO:0080043//quercetin 3-O-glucosyltransferase activity; GO:0080044//quercetin 7-O-glucosyltransferase activity	-	-
snap_masked-Fvb3-4-processed-gene-262.12	udp-rhamnose:rhamnosyltransferase 1	0.0627964	0.0118264	0	0.0575752	0.161875	0.0853127	17.6208	5.92877	2.54866	Fvb3-4	26195973	26209264	GO:0009812//flavonoid metabolic process	-	GO:0035251//UDP-glucosyltransferase activity	-	-
maker-Fvb1-3-augustus-gene-11.59	codeine o-demethylase-like isoform x1	0.118445	0.498468	2.9502	0.165062	7.29677	12.098	0.285831	10.0723	21.0751	Fvb1-3	1154574	1155902	GO:0051555//flavonol biosynthetic process; GO:0055114//oxidation-reduction process	-	GO:0045431//flavonol synthase activity; GO:0046872//metal ion binding	-	-
maker-Fvb7-4-snap-gene-62.58	crocetin chloroplastic-like	2.43064	2.82749	2.98239	1.9518	2.38828	2.8802	0.0709128	0.0731076	0.0495184	Fvb7-4	6264249	6268173	GO:0009813//flavonoid biosynthetic process; GO:0052696//flavonoid glucuronidation	GO:0043231//intracellular membrane-bounded organelle	GO:0080043//quercetin 3-O-glucosyltransferase activity; GO:0080044//quercetin 7-O-glucosyltransferase activity	-	-
maker-Fvb4-2-augustus-gene-102.44	cytochrome p450 78a7-like	0.0183443	0.00714357	0.104779	0.791183	0.494871	0.211759	0.0800413	0.670576	0.307449	Fvb4-2	10253056	10255074	GO:0044550//secondary metabolite biosynthetic process; GO:0055114//oxidation-reduction process	GO:0016021//integral component of membrane	GO:0005506//iron ion binding; GO:0020037//heme binding; GO:0033772//flavonoid 3',5'-hydroxylase activity	-	-
maker-Fvb4-3-augustus-gene-144.22	cytochrome p450 78a7-like	0.337442	0.0216826	0.642276	1.18685	1.57715	0.598222	0.3081	0.647959	0.408221	Fvb4-3	14393590	14395541	GO:0044550//secondary metabolite biosynthetic process; GO:0055114//oxidation-reduction process	GO:0016021//integral component of membrane	GO:0005506//iron ion binding; GO:0020037//heme binding; GO:0033772//flavonoid 3',5'-hydroxylase activity	-	-
maker-Fvb5-1-augustus-gene-198.38	e3 ubiquitin-protein ligase cop1	3.6972	4.42702	3.19441	3.40828	3.31457	2.90535	0.25375	0.208231	0.106279	Fvb5-1	19873933	19888201	GO:0006281//DNA repair; GO:0009585//red, far-red light phototransduction; GO:0009640//photomorphogenesis; GO:0009641//shade avoidance; GO:0009647//skotomorphogenesis; GO:0009649//entrainment of circadian clock; GO:0010119//regulation of stomatal movement; GO:0016567//protein ubiquitination; GO:0032436//positive regulation of proteasomal ubiquitin-dependent protein catabolic process; GO:0046283//a…	GO:0000152//nuclear ubiquitin ligase complex; GO:0005737//cytoplasm; GO:0016604//nuclear body; GO:0080008//Cul4-RING E3 ubiquitin ligase complex	GO:0008270//zinc ion binding; GO:0016874//ligase activity; GO:0042802//identical protein binding; GO:0061630//ubiquitin protein ligase activity	K10143(RFWD2, COP1)	-
maker-Fvb7-2-augustus-gene-219.62	elongator complex protein 6	1.71249	1.74721	1.77019	3.90752	3.692	1.64735	0.239936	0.162135	0.0404017	Fvb7-2	21915458	21918139	GO:0006979//response to oxidative stress; GO:0008284//positive regulation of cell proliferation; GO:0031538//negative regulation of anthocyanin metabolic process; GO:2000024//regulation of leaf development	GO:0033588//Elongator holoenzyme complex	-	-	-
maker-Fvb5-2-augustus-gene-2.45	geraniol 8-hydroxylase-like	0.169523	0.100454	0.00577267	0.218602	0.191299	0.119327	0.465738	0.243884	0.0580525	Fvb5-2	273393	275762	GO:0044550//secondary metabolite biosynthetic process; GO:0055114//oxidation-reduction process	GO:0016021//integral component of membrane	GO:0005506//iron ion binding; GO:0020037//heme binding; GO:0033772//flavonoid 3',5'-hydroxylase activity	-	-
augustus_masked-Fvb5-1-processed-gene-31.9	hydroquinone glucosyltransferase-like	0.700825	0.237865	0.192796	0.0558799	0.311835	0.124151	0.276308	1.7773	2.65102	Fvb5-1	3151212	3152003	GO:0009813//flavonoid biosynthetic process; GO:0052696//flavonoid glucuronidation	GO:0043231//intracellular membrane-bounded organelle	GO:0080043//quercetin 3-O-glucosyltransferase activity; GO:0080044//quercetin 7-O-glucosyltransferase activity	-	-
maker-Fvb5-1-snap-gene-29.67	hydroquinone glucosyltransferase-like	0.00375371	0	0.0327239	0	0.00488012	0.00454765	0.0704932	0.515987	0.62651	Fvb5-1	2900719	2909704	GO:0009813//flavonoid biosynthetic process; GO:0052696//flavonoid glucuronidation	GO:0043231//intracellular membrane-bounded organelle	GO:0080043//quercetin 3-O-glucosyltransferase activity; GO:0080044//quercetin 7-O-glucosyltransferase activity	-	-
maker-Fvb5-1-snap-gene-29.68	hydroquinone glucosyltransferase-like	2.05134	0.659813	1.19818	0.785773	0.78948	0.781155	3.88943	30.8981	39.1741	Fvb5-1	2909711	2911059	GO:0009813//flavonoid biosynthetic process; GO:0052696//flavonoid glucuronidation	GO:0043231//intracellular membrane-bounded organelle	GO:0080043//quercetin 3-O-glucosyltransferase activity; GO:0080044//quercetin 7-O-glucosyltransferase activity	-	-
snap_masked-Fvb5-1-processed-gene-31.34	hydroquinone glucosyltransferase-like	0.0167471	0.0160242	0.0180519	0.125462	0.143004	0.0181959	0.0181622	0.120002	0.333736	Fvb5-1	3138165	3147654	GO:0009813//flavonoid biosynthetic process; GO:0052696//flavonoid glucuronidation	GO:0043231//intracellular membrane-bounded organelle	GO:0080043//quercetin 3-O-glucosyltransferase activity; GO:0080044//quercetin 7-O-glucosyltransferase activity	-	-
augustus_masked-Fvb6-4-processed-gene-148.10	polyphenol chloroplastic-like	5.94513	32.6289	31.6775	6.90177	16.2952	41.1819	0.213627	0.921993	0.462581	Fvb6-4	14826102	14828055	GO:0046148//pigment biosynthetic process; GO:0055114//oxidation-reduction process	GO:0009543//chloroplast thylakoid lumen	GO:0004097//catechol oxidase activity; GO:0004503//monophenol monooxygenase activity; GO:0046872//metal ion binding	-	-
augustus_masked-Fvb5-1-processed-gene-159.1	scopoletin glucosyltransferase-like	1.09595	0.886483	0.808737	0.437251	0.610681	0.905577	0.401625	0.0580635	0.115542	Fvb5-1	15895244	15896791	GO:0009813//flavonoid biosynthetic process; GO:0052696//flavonoid glucuronidation	GO:0043231//intracellular membrane-bounded organelle	GO:0080043//quercetin 3-O-glucosyltransferase activity; GO:0080044//quercetin 7-O-glucosyltransferase activity	-	-
augustus_masked-Fvb5-4-processed-gene-129.7	scopoletin glucosyltransferase-like	6.75148	9.57645	7.30206	4.34397	3.91383	8.00105	0.629013	0.175748	0.322877	Fvb5-4	12972202	12973755	GO:0009813//flavonoid biosynthetic process; GO:0052696//flavonoid glucuronidation	GO:0043231//intracellular membrane-bounded organelle	GO:0080043//quercetin 3-O-glucosyltransferase activity; GO:0080044//quercetin 7-O-glucosyltransferase activity	-	-
maker-Fvb6-1-augustus-gene-80.45	udp-arabinose 4-epimerase 1-like	2.09934	1.91601	2.33547	1.20983	3.40352	2.2692	1.65603	0.417967	0.146767	Fvb6-1	8021738	8025720	GO:0006012//galactose metabolic process; GO:0009832//plant-type cell wall biogenesis; GO:0019567//arabinose biosynthetic process	GO:0005794//Golgi apparatus; GO:0016021//integral component of membrane	GO:0003978//UDP-glucose 4-epimerase activity; GO:0050373//UDP-arabinose 4-epimerase activity	-	-
maker-Fvb6-3-augustus-gene-90.43	atp-dependent 6-phosphofructokinase 6-like	2.37156	1.1239	1.13755	1.89906	2.37497	1.49607	0.361573	0.0356831	0.0945101	Fvb6-3	9069716	9072291	GO:0006002//fructose 6-phosphate metabolic process; GO:0061615//glycolytic process through fructose-6-phosphate	GO:0005737//cytoplasm	GO:0003872//6-phosphofructokinase activity; GO:0005524//ATP binding; GO:0046872//metal ion binding	K00850(pfkA, PFK)	ko00052//Galactose metabolism; ko01200//Carbon metabolism; ko01230//Biosynthesis of amino acids; ko00030//Pentose phosphate pathway; ko00051//Fructose and mannose metabolism; ko00010//Glycolysis / Gluconeogenesis
maker-Fvb7-2-snap-gene-256.54	atp-dependent 6-phosphofructokinase chloroplastic	0.0506711	0.0839338	0.223846	0.164997	0.187516	0.0944166	0.00275684	0	0.00362599	Fvb7-2	25608053	25618899	GO:0006002//fructose 6-phosphate metabolic process; GO:0046835//carbohydrate phosphorylation; GO:0061615//glycolytic process through fructose-6-phosphate	GO:0009507//chloroplast	GO:0003872//6-phosphofructokinase activity; GO:0005524//ATP binding; GO:0046872//metal ion binding	K00850(pfkA, PFK)	ko00052//Galactose metabolism; ko01200//Carbon metabolism; ko01230//Biosynthesis of amino acids; ko00030//Pentose phosphate pathway; ko00051//Fructose and mannose metabolism; ko00010//Glycolysis / Gluconeogenesis
snap_masked-Fvb7-2-processed-gene-256.31	atp-dependent 6-phosphofructokinase chloroplastic	0.0861428	0.171407	0.128661	0.123047	0.0989491	0.10178	0.0185072	0.00638094	0.00340861	Fvb7-2	25650042	25658278	GO:0006002//fructose 6-phosphate metabolic process; GO:0046835//carbohydrate phosphorylation; GO:0061615//glycolytic process through fructose-6-phosphate	GO:0009507//chloroplast	GO:0003872//6-phosphofructokinase activity; GO:0005524//ATP binding; GO:0046872//metal ion binding	K00850(pfkA, PFK)	-
maker-Fvb6-1-snap-gene-232.53	beta- insoluble isoenzyme 1-like	0.0571373	0.00377603	0	0.256764	0.135034	0.0182528	0.676945	0.0635968	0.0205222	Fvb6-1	23267203	23273982	GO:0005975//carbohydrate metabolic process	-	GO:0004575//sucrose alpha-glucosidase activity	K01193(E3.2.1.26, sacA)	-
maker-Fvb7-4-snap-gene-68.75	beta-hexosaminidase 1-like	3.69934	4.88528	2.33989	6.41794	3.55015	2.3447	0.107148	0.109244	0.302656	Fvb7-4	6851182	6857236	GO:0005975//carbohydrate metabolic process	GO:0016020//membrane; GO:0044444//cytoplasmic part	GO:0004563//beta-N-acetylhexosaminidase activity	K12373(HEXA_B)	ko00520//Amino sugar and nucleotide sugar metabolism; ko00604//Glycosphingolipid biosynthesis - ganglio series; ko00511//Other glycan degradation; ko00603//Glycosphingolipid biosynthesis - globo series; ko00531//Glycosaminoglycan degradation
maker-Fvb6-2-augustus-gene-295.48	Alpha-1,4 glucan phosphorylase L isozyme, chloroplastic/amyloplastic	7.68632	9.4941	2.93945	10.7651	3.90114	2.36616	1.88585	0.358597	0.291717	Fvb6-2	29506477	29507705	-	-	-	K00688(E2.4.1.1, glgP, PYG)	ko00500//Starch and sucrose metabolism
maker-Fvb4-4-augustus-gene-249.21	galacturonokinase isoform x1	5.66186	4.9268	3.57572	6.13035	3.89549	2.95807	0.834494	0.227468	0.163566	Fvb4-4	24910249	24923274	GO:0005996//monosaccharide metabolic process; GO:0016310//phosphorylation	GO:0005737//cytoplasm	GO:0000166//nucleotide binding; GO:0016301//kinase activity; GO:0016773//phosphotransferase activity, alcohol group as acceptor	K00849(galK)	ko00520//Amino sugar and nucleotide sugar metabolism
maker-Fvb7-2-augustus-gene-232.50	mannose-1-phosphate guanylyltransferase 1	7.16784	4.99932	4.22484	7.41681	4.80341	3.30828	0.608387	0.408555	0.107867	Fvb7-2	23223592	23226506	GO:0009058//biosynthetic process	-	GO:0008928//mannose-1-phosphate guanylyltransferase (GDP) activity	K00966(GMPP)	ko00520//Amino sugar and nucleotide sugar metabolism; ko00051//Fructose and mannose metabolism
maker-Fvb7-1-augustus-gene-265.60	phosphoglucan phosphatase chloroplastic	0.456519	1.0748	0.660521	0.64492	0.737516	0.570593	0.419894	0.0992622	0.0229455	Fvb7-1	26533743	26536671	GO:0005983//starch catabolic process; GO:0006470//protein dephosphorylation; GO:0046838//phosphorylated carbohydrate dephosphorylation	GO:0009507//chloroplast	GO:0008138//protein tyrosine/serine/threonine phosphatase activity; GO:0050308//sugar-phosphatase activity; GO:2001070//starch binding	-	-
augustus_masked-Fvb2-4-processed-gene-57.5	polyol transporter 1	0	0.164786	0.238726	0	0.182001	0.189684	0	0.00754248	0.224557	Fvb2-4	5764402	5766755	GO:0015992//proton transport; GO:0046323//glucose import; GO:1904659//glucose transmembrane transport	GO:0005887//integral component of plasma membrane	GO:0005351//sugar:proton symporter activity; GO:0005355//glucose transmembrane transporter activity	-	-
maker-Fvb2-1-augustus-gene-41.25	polyol transporter 1	35.4003	23.7518	7.55571	70.9927	76.2907	20.7017	1.06887	2.10258	1.23211	Fvb2-1	4148805	4151723	GO:0015992//proton transport; GO:0046323//glucose import; GO:1904659//glucose transmembrane transport	GO:0005887//integral component of plasma membrane	GO:0005351//sugar:proton symporter activity; GO:0005355//glucose transmembrane transporter activity	-	-
maker-Fvb1-3-snap-gene-22.64	polyol transporter 5-like	0.145852	0.00923924	0.00411275	0.0670793	0.0102075	0.0959808	0.413755	1.52926	2.91187	Fvb1-3	2198779	2204080	GO:0015992//proton transport; GO:0046323//glucose import; GO:0055114//oxidation-reduction process; GO:1904659//glucose transmembrane transport	GO:0005887//integral component of plasma membrane	GO:0005351//sugar:proton symporter activity; GO:0005355//glucose transmembrane transporter activity; GO:0032440//2-alkenal reductase [NAD(P)] activity	-	-
maker-Fvb1-1-augustus-gene-253.48	probable chlorophyll b reductase chloroplastic	2.04982	1.01293	0.496593	5.00582	4.17454	0.20357	1.43098	7.14951	5.37612	Fvb1-1	25353775	25357690	GO:0010304//PSII associated light-harvesting complex II catabolic process; GO:0015996//chlorophyll catabolic process; GO:0055114//oxidation-reduction process	GO:0016021//integral component of membrane	GO:0034256//chlorophyll(ide) b reductase activity; GO:0047936//glucose 1-dehydrogenase [NAD(P)] activity	K13606(NOL, NYC1)	ko00860//Porphyrin and chlorophyll metabolism
maker-Fvb3-3-augustus-gene-7.39	probable polyol transporter 4 isoform x1	0.587019	0.764917	0.669968	1.06199	0.935741	0.511616	0.739037	0.45286	0.0332849	Fvb3-3	767078	769674	GO:0015992//proton transport; GO:0046323//glucose import; GO:0055114//oxidation-reduction process; GO:1904659//glucose transmembrane transport	GO:0005887//integral component of plasma membrane	GO:0005351//sugar:proton symporter activity; GO:0005355//glucose transmembrane transporter activity; GO:0032440//2-alkenal reductase [NAD(P)] activity	-	-
maker-Fvb6-1-augustus-gene-91.49	probable rhamnose biosynthetic enzyme 1	13.7513	28.1738	35.8525	17.0267	27.0366	29.7138	1.74272	0.64422	0.199036	Fvb6-1	9175890	9179942	GO:0009225//nucleotide-sugar metabolic process	-	GO:0008460//dTDP-glucose 4,6-dehydratase activity	-	-
maker-Fvb6-2-augustus-gene-0.31	Probable rhamnose biosynthetic enzyme 1	20.3333	163.465	327.661	23.1293	143.915	235.838	17.3025	28.8434	23.4689	Fvb6-2	68556	72580	-	-	-	K12450(RHM)	ko00520//Amino sugar and nucleotide sugar metabolism
maker-Fvb3-3-augustus-gene-71.29	sedoheptulose- - chloroplastic-like	0.243917	0.191656	0.00671789	0.0795305	1.69245	0.176664	0.428042	0.227002	0.00871882	Fvb3-3	7178455	7181221	GO:0005975//carbohydrate metabolic process; GO:0016311//dephosphorylation	-	GO:0042132//fructose 1,6-bisphosphate 1-phosphatase activity	K01100(E3.1.3.37)	ko00710//Carbon fixation in photosynthetic organisms; ko01200//Carbon metabolism
maker-Fvb6-1-augustus-gene-236.27	tfl1-like protein	3.04902	0.627806	0.269669	1.3604	0.422992	0.0105979	0.49131	0.420643	0.348246	Fvb6-1	23637028	23638907	GO:0006623//protein targeting to vacuole; GO:0009744//response to sucrose; GO:0009910//negative regulation of flower development; GO:0090344//negative regulation of cell aging; GO:1903506//regulation of nucleic acid-templated transcription	GO:0005634//nucleus; GO:0005773//vacuole; GO:0005886//plasma membrane; GO:0031982//vesicle	GO:0003712//transcription cofactor activity	-	-
augustus_masked-Fvb6-1-processed-gene-232.7	1-aminocyclopropane-1-carboxylate oxidase homolog 4-like	1.92213	1.63327	1.24166	1.57629	1.07316	1.0573	2.69116	0.402115	0.0979239	Fvb6-1	23241233	23244992	GO:0009734//auxin-activated signaling pathway; GO:0055085//transmembrane transport; GO:0055114//oxidation-reduction process	GO:0016021//integral component of membrane	GO:0000166//nucleotide binding; GO:0003676//nucleic acid binding; GO:0046872//metal ion binding; GO:0050590//desacetoxyvindoline 4-hydroxylase activity	K13947(PIN)	-
maker-Fvb1-2-augustus-gene-68.59	2-oxoglutarate-dependent dioxygenase dao-like	0.246314	0.111665	0.309008	0.619903	0.357292	0.528755	11.8684	11.4472	11.8701	Fvb1-2	6842649	6844380	GO:0009852//auxin catabolic process; GO:0055114//oxidation-reduction process	-	GO:0046872//metal ion binding; GO:0051213//dioxygenase activity	-	-
maker-Fvb7-2-augustus-gene-120.61	50s ribosomal protein chloroplastic	0.0292178	0.0537039	0	0.0797155	0.0596728	0.10103	1.89692	1.03015	1.59456	Fvb7-2	12012961	12015275	GO:0000027//ribosomal large subunit assembly; GO:0006412//translation; GO:0009735//response to cytokinin	GO:0009570//chloroplast stroma; GO:0009941//chloroplast envelope; GO:0016020//membrane; GO:0022625//cytosolic large ribosomal subunit	GO:0003735//structural constituent of ribosome	K02931(RP-L5, MRPL5, rplE)	-
augustus_masked-Fvb2-3-processed-gene-93.11	adenylate isopentenyltransferase chloroplastic	0.828985	0.771982	0.60043	0.545806	0.308791	0.288725	0.210817	0.0133845	0.0293115	Fvb2-3	9310242	9311225	GO:0008033//tRNA processing; GO:0009691//cytokinin biosynthetic process	GO:0005634//nucleus; GO:0009536//plastid	GO:0009824//AMP dimethylallyltransferase activity	K10760(IPT)	-
augustus_masked-Fvb2-4-processed-gene-177.1	adenylate isopentenyltransferase chloroplastic	0.746835	12.023	46.305	1.12541	54.5792	30.3315	0.205108	0.341486	1.71631	Fvb2-4	17699505	17700500	GO:0008033//tRNA processing; GO:0009691//cytokinin biosynthetic process	GO:0005634//nucleus; GO:0009536//plastid	GO:0009824//AMP dimethylallyltransferase activity	K10760(IPT)	-
maker-Fvb5-2-augustus-gene-233.33	annexin d1-like	0.181171	0.296842	0.204767	0.496972	0.162935	0.200641	3.64488	7.77388	8.11976	Fvb5-2	23370964	23373626	GO:0006970//response to osmotic stress; GO:0009737//response to abscisic acid; GO:0055114//oxidation-reduction process; GO:0070588//calcium ion transmembrane transport; GO:0071435//potassium ion export	GO:0005618//cell wall; GO:0005739//mitochondrion; GO:0005774//vacuolar membrane; GO:0005829//cytosol; GO:0005886//plasma membrane; GO:0009506//plasmodesma; GO:0009570//chloroplast stroma; GO:0009579//thylakoid; GO:0048046//apoplast	GO:0004601//peroxidase activity; GO:0005507//copper ion binding; GO:0005509//calcium ion binding; GO:0005524//ATP binding; GO:0005544//calcium-dependent phospholipid binding; GO:0008270//zinc ion binding; GO:0042803//protein homodimerization activity	-	-
augustus_masked-Fvb6-1-processed-gene-234.6	aspartic proteinase cdr1-like	0.00815806	0.0760614	0.413865	0	0.0424245	0.398391	0.0885479	0.694892	5.94071	Fvb6-1	23477795	23479144	GO:0010310//regulation of hydrogen peroxide metabolic process; GO:0010337//regulation of salicylic acid metabolic process; GO:0042742//defense response to bacterium	GO:0048046//apoplast	GO:0004190//aspartic-type endopeptidase activity	-	-
maker-Fvb6-1-augustus-gene-295.37	calcium-dependent protein kinase 13	0.126553	0.172817	0.11787	0.183917	0.129464	0.152507	0.0792674	0.0305495	0.0105149	Fvb6-1	29557641	29565736	GO:0009738//abscisic acid-activated signaling pathway; GO:0018105//peptidyl-serine phosphorylation; GO:0035556//intracellular signal transduction; GO:0046777//protein autophosphorylation	GO:0005634//nucleus; GO:0005737//cytoplasm; GO:0005886//plasma membrane	GO:0004683//calmodulin-dependent protein kinase activity; GO:0005509//calcium ion binding; GO:0005516//calmodulin binding; GO:0005524//ATP binding; GO:0009931//calcium-dependent protein serine/threonine kinase activity	K13412(CPK)	-
maker-Fvb7-1-augustus-gene-226.30	cdpk-related kinase 3	0.239902	0.184054	0.130444	0.228154	0.182599	0.102521	2.37247	2.24009	1.5048	Fvb7-1	22614887	22620793	GO:0009738//abscisic acid-activated signaling pathway; GO:0018105//peptidyl-serine phosphorylation; GO:0035556//intracellular signal transduction; GO:0046777//protein autophosphorylation	GO:0005634//nucleus; GO:0005737//cytoplasm; GO:0005886//plasma membrane	GO:0004683//calmodulin-dependent protein kinase activity; GO:0005509//calcium ion binding; GO:0005516//calmodulin binding; GO:0005524//ATP binding; GO:0009931//calcium-dependent protein serine/threonine kinase activity	-	-
maker-Fvb7-2-augustus-gene-200.24	cdpk-related kinase 3	3.16241	4.76108	4.92013	4.77926	4.89399	4.92486	0.386211	0.394617	0.234247	Fvb7-2	20081508	20087709	GO:0009738//abscisic acid-activated signaling pathway; GO:0018105//peptidyl-serine phosphorylation; GO:0035556//intracellular signal transduction; GO:0046777//protein autophosphorylation	GO:0005634//nucleus; GO:0005737//cytoplasm; GO:0005886//plasma membrane	GO:0004683//calmodulin-dependent protein kinase activity; GO:0005509//calcium ion binding; GO:0005516//calmodulin binding; GO:0005524//ATP binding; GO:0009931//calcium-dependent protein serine/threonine kinase activity	-	-
maker-Fvb4-3-augustus-gene-72.47	chitinase-like protein 1	127.083	113.247	82.906	214.21	97.4079	78.5767	7.4972	2.25335	0.994568	Fvb4-3	7246159	7248493	GO:0006032//chitin catabolic process; GO:0009408//response to heat; GO:0009414//response to water deprivation; GO:0009651//response to salt stress; GO:0009735//response to cytokinin; GO:0009825//multidimensional cell growth; GO:0010053//root epidermal cell differentiation; GO:0010167//response to nitrate; GO:0010337//regulation of salicylic acid metabolic process; GO:0016998//cell wall macromolec…	GO:0005794//Golgi apparatus; GO:0048046//apoplast	GO:0004568//chitinase activity; GO:0030247//polysaccharide binding	-	-
maker-Fvb7-1-augustus-gene-56.19	chloroplast stem-loop binding protein of 41 kda chloroplastic	0.280779	0.155861	0.211911	2.78617	2.72577	2.17604	0.218092	0.0345264	0.154641	Fvb7-1	5622821	5626641	GO:0000165//MAPK cascade; GO:0006612//protein targeting to membrane; GO:0006636//unsaturated fatty acid biosynthetic process; GO:0009595//detection of biotic stimulus; GO:0009637//response to blue light; GO:0009697//salicylic acid biosynthetic process; GO:0009814//defense response, incompatible interaction; GO:0009853//photorespiration; GO:0009867//jasmonic acid mediated signaling pathway; GO:000…	GO:0005773//vacuole; GO:0005840//ribosome; GO:0009506//plasmodesma; GO:0009941//chloroplast envelope; GO:0010319//stromule; GO:0016020//membrane; GO:0048046//apoplast	GO:0003824//catalytic activity; GO:0050662//coenzyme binding	K02154(ATPeVI, ATP6N1A)	-
snap_masked-Fvb4-3-processed-gene-184.21	chromatin structure-remodeling complex protein syd-like isoform x1	0.141197	0.0853742	1.17624	0.120788	0.0917838	0	0.0375001	3.4622	0.197291	Fvb4-3	18400049	18401193	GO:0006355//regulation of transcription, DNA-templated; GO:0009908//flower development; GO:0010104//regulation of ethylene-activated signaling pathway; GO:0010199//organ boundary specification between lateral organs and the meristem; GO:0040029//regulation of gene expression, epigenetic; GO:1900150//regulation of defense response to fungus; GO:2000022//regulation of jasmonic acid mediated signali…	GO:0005634//nucleus; GO:0005829//cytosol	GO:0005524//ATP binding; GO:0016787//hydrolase activity; GO:0042393//histone binding	-	-
maker-Fvb6-1-augustus-gene-45.52	cytochrome p450 85a	1.60644	1.02537	0.645195	0.855067	0.102291	0.314173	4.93112	0.150621	0.00822926	Fvb6-1	4546032	4548960	GO:0007275//multicellular organismal development; GO:0010268//brassinosteroid homeostasis; GO:0016125//sterol metabolic process; GO:0016132//brassinosteroid biosynthetic process; GO:0055114//oxidation-reduction process	GO:0016021//integral component of membrane	GO:0004497//monooxygenase activity; GO:0005506//iron ion binding; GO:0016705//oxidoreductase activity, acting on paired donors, with incorporation or reduction of molecular oxygen; GO:0020037//heme binding	K12640(CYP85A2, BR6OX2)	-
maker-Fvb6-4-augustus-gene-330.44	cytochrome p450 85a	2.41238	0.783187	0.352136	1.6201	0.0911136	0.196108	4.20727	0.175082	0.0088137	Fvb6-4	33063551	33066372	GO:0007275//multicellular organismal development; GO:0010268//brassinosteroid homeostasis; GO:0016125//sterol metabolic process; GO:0016132//brassinosteroid biosynthetic process; GO:0055114//oxidation-reduction process	GO:0016021//integral component of membrane	GO:0004497//monooxygenase activity; GO:0005506//iron ion binding; GO:0016705//oxidoreductase activity, acting on paired donors, with incorporation or reduction of molecular oxygen; GO:0020037//heme binding	K12640(CYP85A2, BR6OX2)	-
snap_masked-Fvb6-3-processed-gene-39.52	cytochrome p450 85a	0.917295	0.281195	0.149158	0.71291	0.124761	0.175391	2.52553	0.0386836	0.0093267	Fvb6-3	3945876	3949434	GO:0007275//multicellular organismal development; GO:0010268//brassinosteroid homeostasis; GO:0016125//sterol metabolic process; GO:0016132//brassinosteroid biosynthetic process	GO:0016020//membrane	GO:0004497//monooxygenase activity; GO:0046872//metal ion binding	K12640(CYP85A2, BR6OX2)	-
maker-Fvb5-1-augustus-gene-9.44	cytochrome p450 87a3	0.10702	0.589603	0.268751	0.207704	0.0567956	0.327228	1.37445	0.346219	0.0253976	Fvb5-1	965468	969763	GO:0007275//multicellular organismal development; GO:0010268//brassinosteroid homeostasis; GO:0016125//sterol metabolic process; GO:0016132//brassinosteroid biosynthetic process; GO:0055114//oxidation-reduction process	-	GO:0004497//monooxygenase activity; GO:0005506//iron ion binding; GO:0016705//oxidoreductase activity, acting on paired donors, with incorporation or reduction of molecular oxygen; GO:0020037//heme binding	-	-
maker-Fvb2-2-snap-gene-59.55	ent-copalyl diphosphate chloroplastic	4.72937	0.220895	0.0098712	0.978578	0.0660817	0.103331	3.94869	0.097936	0.0100928	Fvb2-2	5902608	5907442	GO:0009686//gibberellin biosynthetic process	GO:0009507//chloroplast	GO:0000287//magnesium ion binding; GO:0009905//ent-copalyl diphosphate synthase activity; GO:0010333//terpene synthase activity	K04120(E5.5.1.13)	-
maker-Fvb6-3-augustus-gene-353.35	ferritin- chloroplastic-like	4.42758	3.72104	1.7064	4.34264	0.981668	2.50759	1.03054	0.195058	0.128651	Fvb6-3	35288370	35290644	GO:0000302//response to reactive oxygen species; GO:0006826//iron ion transport; GO:0006879//cellular iron ion homeostasis; GO:0009617//response to bacterium; GO:0009735//response to cytokinin; GO:0009908//flower development; GO:0015979//photosynthesis; GO:0048366//leaf development; GO:0055114//oxidation-reduction process	GO:0005739//mitochondrion; GO:0009535//chloroplast thylakoid membrane; GO:0009570//chloroplast stroma	GO:0004322//ferroxidase activity; GO:0008199//ferric iron binding	K00522(FTH1)	ko00860//Porphyrin and chlorophyll metabolism
snap_masked-Fvb2-2-processed-gene-145.10	floral homeotic protein apetala 2-like isoform x1	0.429421	0.882926	0.469545	0.586194	0.897181	0.451097	0	0.0512068	0	Fvb2-2	14486500	14491348	GO:0006351//transcription, DNA-templated; GO:0071369//cellular response to ethylene stimulus	-	-	K09284(AP2)	-
maker-Fvb7-2-augustus-gene-226.63	geranylgeranyl transferase type-1 subunit beta	3.28013	7.05895	8.22971	3.55866	6.7931	6.78036	0.386919	0.658804	0.354407	Fvb7-2	22658590	22662079	GO:0009414//response to water deprivation; GO:0009733//response to auxin; GO:0009737//response to abscisic acid; GO:0018344//protein geranylgeranylation	GO:0005953//CAAX-protein geranylgeranyltransferase complex	GO:0004662//CAAX-protein geranylgeranyltransferase activity; GO:0004663//Rab geranylgeranyltransferase activity	K11713(PGTB1)	-
maker-Fvb3-2-augustus-gene-235.24	histidine-containing phosphotransfer protein 1-like isoform x1	0	0.0274109	0.121478	0.0271243	0.0288306	0.0578942	0.5301	0.85724	1.41123	Fvb3-2	23500703	23502274	GO:0080038//positive regulation of cytokinin-activated signaling pathway	GO:0005634//nucleus; GO:0005829//cytosol	-	-	-
augustus_masked-Fvb5-1-processed-gene-186.1	indole-3-acetic acid-induced protein arg7	0.399883	0.0733795	0.0398335	0	0.0799791	0	0.378083	1.61487	0.916408	Fvb5-1	18619245	18619607	GO:0009733//response to auxin	-	-	-	-
augustus_masked-Fvb5-1-processed-gene-198.6	indole-3-acetic acid-induced protein arg7-like	0.280989	0.0460046	0	0.475206	0.483873	1.33498	0.156	0.623863	0.35262	Fvb5-1	19851358	19851657	GO:0009733//response to auxin	-	-	K14488(SAUR)	-
maker-Fvb6-1-snap-gene-297.93	late embryogenesis abundant protein emb564-like	0.385092	0.0139408	0.0479074	0.322231	0.71468	0.115288	0.0795392	0.309947	0.324289	Fvb6-1	29673348	29686629	GO:0009737//response to abscisic acid; GO:0009793//embryo development ending in seed dormancy	GO:0005829//cytosol	-	-	-
augustus_masked-Fvb1-4-processed-gene-151.6	lipase-like pad4	0.569105	2.25576	1.50074	0.208413	0.111267	0.150286	0.506111	0.094964	0.0880648	Fvb1-4	15121574	15127168	GO:0001666//response to hypoxia; GO:0006629//lipid metabolic process; GO:0009625//response to insect; GO:0009816//defense response to bacterium, incompatible interaction; GO:0009862//systemic acquired resistance, salicylic acid mediated signaling pathway; GO:0010105//negative regulation of ethylene-activated signaling pathway; GO:0010150//leaf senescence; GO:0010225//response to UV-C; GO:0010310/…	GO:0005634//nucleus; GO:0005737//cytoplasm; GO:0016021//integral component of membrane	GO:0016787//hydrolase activity	-	-
maker-Fvb1-2-augustus-gene-182.33	lipase-like pad4	0.0391471	0.280443	0.254245	0.0161814	0.00848239	0.0646958	0.0571375	0.0461298	0.0159405	Fvb1-2	18255677	18257471	GO:0001666//response to hypoxia; GO:0006629//lipid metabolic process; GO:0009625//response to insect; GO:0009816//defense response to bacterium, incompatible interaction; GO:0009862//systemic acquired resistance, salicylic acid mediated signaling pathway; GO:0010105//negative regulation of ethylene-activated signaling pathway; GO:0010150//leaf senescence; GO:0010225//response to UV-C; GO:0010310/…	GO:0005634//nucleus; GO:0005737//cytoplasm; GO:0016021//integral component of membrane	GO:0016787//hydrolase activity	-	-
maker-Fvb6-3-augustus-gene-11.55	mitochondrial transcription termination factor family protein isoform 1	0.982983	1.1607	0.885915	1.09532	0.991237	0.448169	0.0188782	0.0121892	0.00622571	Fvb6-3	1144471	1147445	GO:0006355//regulation of transcription, DNA-templated; GO:0009651//response to salt stress; GO:0009658//chloroplast organization; GO:0009737//response to abscisic acid	GO:0005739//mitochondrion	GO:0003690//double-stranded DNA binding	K15032(MTERFD)	-
maker-Fvb3-3-snap-gene-34.49	monothiol glutaredoxin-s17	3.26201	4.62096	4.94401	3.81149	4.45125	4.87732	0.0847125	0.155287	0.17124	Fvb3-3	3426124	3431090	GO:0009408//response to heat; GO:0009926//auxin polar transport; GO:0045454//cell redox homeostasis; GO:0055114//oxidation-reduction process; GO:0072593//reactive oxygen species metabolic process	GO:0005829//cytosol	GO:0009055//electron carrier activity; GO:0015035//protein disulfide oxidoreductase activity	-	-
augustus_masked-Fvb7-4-processed-gene-1.8	myb domain protein 9	0.939359	0.384208	0.365786	0.481344	0.383919	0.281495	1.04708	0.249362	0.0111005	Fvb7-4	180414	181700	GO:0006357//regulation of transcription from RNA polymerase II promoter; GO:0009737//response to abscisic acid; GO:0009751//response to salicylic acid; GO:0030154//cell differentiation	GO:0005634//nucleus	GO:0000981//RNA polymerase II transcription factor activity, sequence-specific DNA binding; GO:0001135//transcription factor activity, RNA polymerase II transcription factor recruiting; GO:0043565//sequence-specific DNA binding; GO:0044212//transcription regulatory region DNA binding	K09422(MYBP)	-
augustus_masked-Fvb2-1-processed-gene-84.7	nuclear pore complex protein nup96	0.0280783	0.142564	0.251361	0.0571726	0.0903249	0.15683	0.0579212	0.0691611	0.00704017	Fvb2-1	8421244	8423266	GO:0000973//posttranscriptional tethering of RNA polymerase II gene DNA at nuclear periphery; GO:0006406//mRNA export from nucleus; GO:0006606//protein import into nucleus; GO:0009733//response to auxin; GO:0009870//defense response signaling pathway, resistance gene-dependent; GO:0034398//telomere tethering at nuclear periphery	GO:0031965//nuclear membrane; GO:0044614//nuclear pore cytoplasmic filaments	GO:0003723//RNA binding; GO:0005487//nucleocytoplasmic transporter activity; GO:0008139//nuclear localization sequence binding; GO:0017056//structural constituent of nuclear pore	-	-
augustus_masked-Fvb6-4-processed-gene-234.11	nuclear pore complex protein nup96 isoform x1	0.0865191	0.055624	0.143545	0.113223	0.0265131	0.109605	0.097173	0.0901836	0.0081538	Fvb6-4	23462499	23464148	GO:0000973//posttranscriptional tethering of RNA polymerase II gene DNA at nuclear periphery; GO:0006406//mRNA export from nucleus; GO:0006606//protein import into nucleus; GO:0009733//response to auxin; GO:0009870//defense response signaling pathway, resistance gene-dependent; GO:0034398//telomere tethering at nuclear periphery	GO:0031965//nuclear membrane; GO:0044614//nuclear pore cytoplasmic filaments	GO:0003723//RNA binding; GO:0005487//nucleocytoplasmic transporter activity; GO:0008139//nuclear localization sequence binding; GO:0017056//structural constituent of nuclear pore	K14297(NUP98, ADAR2)	-
maker-Fvb1-2-snap-gene-21.70	pci domain-containing protein 2	0.0630414	0.146691	0.23419	0.047157	0.0692872	0.185591	0.00623337	0.0192038	0.0071677	Fvb1-2	2182175	2185469	GO:0009873//ethylene-activated signaling pathway; GO:0016973//poly(A)+ mRNA export from nucleus; GO:0048364//root development	GO:0000502//proteasome complex; GO:0005634//nucleus	-	-	-
maker-Fvb6-3-augustus-gene-406.66	phosphoenolpyruvate carboxylase kinase 1-like	2.26297	2.18675	1.25929	2.07324	0.908309	2.48359	4.72649	0.754774	0.0803314	Fvb6-3	40614549	40616098	GO:0009738//abscisic acid-activated signaling pathway; GO:0018105//peptidyl-serine phosphorylation; GO:0035556//intracellular signal transduction; GO:0046777//protein autophosphorylation	GO:0005634//nucleus; GO:0005737//cytoplasm; GO:0005886//plasma membrane	GO:0004683//calmodulin-dependent protein kinase activity; GO:0005516//calmodulin binding; GO:0005524//ATP binding; GO:0009931//calcium-dependent protein serine/threonine kinase activity	-	-
maker-Fvb2-4-augustus-gene-188.50	probable e3 ubiquitin-protein ligase bah1-like 1	4.78382	2.53348	1.38677	3.3606	1.96688	1.12113	0.0602017	0.0377592	0.0253619	Fvb2-4	18832380	18834796	GO:0009626//plant-type hypersensitive response; GO:0009627//systemic acquired resistance; GO:0009697//salicylic acid biosynthetic process; GO:0010167//response to nitrate; GO:0010337//regulation of salicylic acid metabolic process; GO:0016567//protein ubiquitination; GO:0042742//defense response to bacterium; GO:0043161//proteasome-mediated ubiquitin-dependent protein catabolic process; GO:008002…	GO:0005634//nucleus; GO:0005886//plasma membrane	GO:0008270//zinc ion binding; GO:0016874//ligase activity; GO:0061630//ubiquitin protein ligase activity	K16275(BAH, NLA)	-
maker-Fvb5-4-augustus-gene-28.57	probable ll-diaminopimelate chloroplastic	0.241557	0.280386	0.112185	0.127849	0.00580668	0.0162827	0.106955	0.154739	0.0652747	Fvb5-4	2845504	2853758	GO:0009089//lysine biosynthetic process via diaminopimelate; GO:0009862//systemic acquired resistance, salicylic acid mediated signaling pathway; GO:0010150//leaf senescence; GO:0042742//defense response to bacterium	-	GO:0004069//L-aspartate:2-oxoglutarate aminotransferase activity; GO:0010285//L,L-diaminopimelate aminotransferase activity; GO:0030170//pyridoxal phosphate binding; GO:0080130//L-phenylalanine:2-oxoglutarate aminotransferase activity	K10206(E2.6.1.83)	ko01230//Biosynthesis of amino acids; ko00300//Lysine biosynthesis
maker-Fvb6-1-augustus-gene-363.45	protein ein4	0.917291	1.88177	1.26954	0.698374	1.1714	0.923453	0.0322708	0.00988668	0	Fvb6-1	36373486	36381171	GO:0010105//negative regulation of ethylene-activated signaling pathway; GO:0018106//peptidyl-histidine phosphorylation; GO:0023014//signal transduction by protein phosphorylation	GO:0005789//endoplasmic reticulum membrane; GO:0016021//integral component of membrane	GO:0000155//phosphorelay sensor kinase activity; GO:0038199//ethylene receptor activity; GO:0051740//ethylene binding	K14509(ETR, ERS)	-
maker-Fvb5-1-augustus-gene-192.39	protein iws1 homolog	4.89532	9.97915	8.47622	6.3842	6.18187	6.17612	1.65311	0.632036	0.561484	Fvb5-1	19264614	19268135	GO:0009742//brassinosteroid mediated signaling pathway; GO:0010793//regulation of mRNA export from nucleus; GO:0032784//regulation of DNA-templated transcription, elongation; GO:0050684//regulation of mRNA processing; GO:2001253//regulation of histone H3-K36 trimethylation	GO:0005634//nucleus	GO:0003677//DNA binding	K17498(SPN1, IWS1)	-
maker-Fvb7-2-augustus-gene-231.42	protein phosphatase 2c 37-like	19.0506	13.7002	15.6975	15.8588	23.8344	15.939	1.22688	1.10745	0.935138	Fvb7-2	23166256	23168878	GO:0006470//protein dephosphorylation; GO:0009738//abscisic acid-activated signaling pathway; GO:0048519//negative regulation of biological process	GO:0044424//intracellular part	GO:0004722//protein serine/threonine phosphatase activity; GO:0046872//metal ion binding	K14497(PP2C)	-
maker-Fvb7-2-augustus-gene-289.60	protein phosphatase 2c 37-like	2.32052	0.898997	0.890065	1.84739	2.93374	1.25545	23.1111	29.6571	29.7266	Fvb7-2	28927059	28929513	GO:0006470//protein dephosphorylation; GO:0009738//abscisic acid-activated signaling pathway; GO:0048519//negative regulation of biological process	GO:0044424//intracellular part	GO:0004722//protein serine/threonine phosphatase activity; GO:0046872//metal ion binding	K14497(PP2C)	-
maker-Fvb7-4-augustus-gene-61.62	protein phosphatase 2c 37-like	12.4416	6.99839	8.85121	10.9212	14.1069	10.5668	0.362375	0.377904	0.270313	Fvb7-4	6135216	6137765	GO:0006470//protein dephosphorylation; GO:0009738//abscisic acid-activated signaling pathway; GO:0048519//negative regulation of biological process	GO:0044424//intracellular part	GO:0004722//protein serine/threonine phosphatase activity; GO:0046872//metal ion binding	K14497(PP2C)	-
maker-Fvb3-4-augustus-gene-159.34	protein tornado 1	0.29373	0.36269	0.171307	0.233432	0.0209217	0.0860465	1.48409	0.25426	0.241096	Fvb3-4	15889112	15893751	GO:0007264//small GTPase mediated signal transduction; GO:0009825//multidimensional cell growth; GO:0009933//meristem structural organization; GO:0009956//radial pattern formation; GO:0009965//leaf morphogenesis; GO:0010305//leaf vascular tissue pattern formation; GO:0010540//basipetal auxin transport	GO:0005622//intracellular; GO:0016021//integral component of membrane	GO:0005525//GTP binding; GO:0016740//transferase activity	-	-
maker-Fvb3-3-snap-gene-242.40	serine threonine-protein kinase sty8	3.53343	1.84662	1.74318	2.49915	2.81707	2.07077	0.96368	0.451448	0.148757	Fvb3-3	24204542	24207628	GO:0006468//protein phosphorylation; GO:0009734//auxin-activated signaling pathway; GO:0009742//brassinosteroid mediated signaling pathway; GO:0010305//leaf vascular tissue pattern formation	-	GO:0004674//protein serine/threonine kinase activity; GO:0005524//ATP binding	-	-
maker-Fvb1-2-augustus-gene-230.22	serine threonine-protein kinase tnni3k	1.20979	2.83507	2.73605	2.52849	3.46219	2.43633	0.096884	0.0727906	0.0444761	Fvb1-2	22988055	22991630	GO:0006468//protein phosphorylation; GO:0009734//auxin-activated signaling pathway; GO:0009742//brassinosteroid mediated signaling pathway; GO:0010305//leaf vascular tissue pattern formation	-	GO:0004674//protein serine/threonine kinase activity; GO:0005524//ATP binding	-	-
maker-Fvb6-3-snap-gene-163.37	shikimate o-hydroxycinnamoyltransferase-like	3.82558	0.0116961	0.130381	3.30242	0.733415	0.161437	3.58501	0.241634	0.0586473	Fvb6-3	16338944	16340861	GO:0009809//lignin biosynthetic process; GO:0009963//positive regulation of flavonoid biosynthetic process; GO:0010252//auxin homeostasis	GO:0005829//cytosol; GO:0016020//membrane	GO:0047172//shikimate O-hydroxycinnamoyltransferase activity; GO:0047205//quinate O-hydroxycinnamoyltransferase activity	K13065(E2.3.1.133, HCT)	-
maker-Fvb1-2-snap-gene-150.23	sm-like protein lsm5	0.338032	0.222257	0.0513293	0.799256	0.0636976	1.89284	0.87337	3.43791	0.632673	Fvb1-2	15065965	15070060	GO:0000398//mRNA splicing, via spliceosome; GO:0000956//nuclear-transcribed mRNA catabolic process; GO:0009414//response to water deprivation; GO:0009737//response to abscisic acid	GO:0005688//U6 snRNP; GO:0016021//integral component of membrane; GO:0019013//viral nucleocapsid; GO:0046540//U4/U6 x U5 tri-snRNP complex; GO:1990726//Lsm1-7-Pat1 complex	GO:0003723//RNA binding	K12624(LSM5)	ko03018//RNA degradation; ko03040//Spliceosome
maker-Fvb1-2-snap-gene-178.27	sm-like protein lsm5	5.76237	10.2316	9.52846	3.80024	6.91904	8.52378	0.517488	0.0570147	0.124859	Fvb1-2	17843143	17847228	GO:0000398//mRNA splicing, via spliceosome; GO:0000956//nuclear-transcribed mRNA catabolic process; GO:0009414//response to water deprivation; GO:0009737//response to abscisic acid	GO:0005688//U6 snRNP; GO:0016021//integral component of membrane; GO:0019013//viral nucleocapsid; GO:0046540//U4/U6 x U5 tri-snRNP complex; GO:1990726//Lsm1-7-Pat1 complex	GO:0003723//RNA binding	K12624(LSM5)	ko03018//RNA degradation; ko03040//Spliceosome
maker-Fvb6-3-augustus-gene-388.77	trafficking protein particle complex subunit 6b	2.17081	3.72798	2.89361	1.15328	2.09188	2.50735	0.101441	0.0497839	0.064994	Fvb6-3	38827231	38830130	GO:0009737//response to abscisic acid; GO:0048868//pollen tube development	-	-	-	-
snap_masked-Fvb5-2-processed-gene-130.21	uncharacterized protein tcm_015731	0.214673	0.0280516	0	0.0255323	0.0149534	0	0.139162	0.618274	0.218853	Fvb5-2	13016981	13022137	GO:0009733//response to auxin	-	-	-	-
augustus_masked-Fvb6-4-processed-gene-148.10	polyphenol chloroplastic-like	5.94513	32.6289	31.6775	6.90177	16.2952	41.1819	0.213627	0.921993	0.462581	Fvb6-4	14826102	14828055	GO:0046148//pigment biosynthetic process; GO:0055114//oxidation-reduction process	GO:0009543//chloroplast thylakoid lumen	GO:0004097//catechol oxidase activity; GO:0004503//monophenol monooxygenase activity; GO:0046872//metal ion binding	-	-

## Sheet: Sheet6
Table S6 The primers names and sequences used in this study
Primer name	Annotation	Forward primer sequenece(5'-3')	Reverse primer sequenece(5'-3')	Description
gene1350	PREDICTED: naringenin,2-oxoglutarate 3-dioxygenase [Fragaria vesca subsp. vesca]	TGGCTGGGATGAATCGCTGAGG	AGACCCTGACATTTCTCGACTCGTTG	qRT-PCR
gene21883	PREDICTED: dihydroflavonol-4-reductase-like [Fragaria vesca subsp. vesca]	GGAAGAGGTGGTGGTGCCAAACC	GTGACTCGAACCAGGTATCCGTGC	qRT-PCR
gene22216	PREDICTED: transcription factor bHLH130 [Fragaria vesca subsp. vesca]	CAACCCCACCAACCCAACTCTG	GCCACGATTCCGAGTCGTTGG	qRT-PCR
gene22493	PREDICTED: phenylalanine ammonia-lyase 1 [Fragaria vesca subsp. vesca]	CCATGACAGGCAGCCACCTTG	TCACACCAGCCCTGGCAGACTC	qRT-PCR
gene236	PREDICTED: dihydrofolate reductase-like [Fragaria vesca subsp. vesca]	CAGTGGCAGCTTCCTGCAAAAGC	CTCAAAATAAGGAGGTGGGAAGATGC	qRT-PCR
gene26191	PREDICTED: protein TRANSPARENT TESTA 12-like [Fragaria vesca subsp. vesca]	TGCATCTGCTGTCATGCTTTGCC	TGGGCGTCCTAAACCAAGCTCG	qRT-PCR
gene27350	PREDICTED: protein TRANSPARENT TESTA 12-like [Fragaria vesca subsp. vesca]	CAGCTCCCCTCCCTGCAACC	GGAAGTGAAGACGGCGGGACC	qRT-PCR
gene7069	dihydroflavonol 4-reductase [Fragaria vesca]	GAGTCCGAATCCGTTTGTGTCACC	GGTCCGCCTTCCACAGCGTC	qRT-PCR
gene7163	PREDICTED: protein TRANSPARENT TESTA 12 [Fragaria vesca subsp. vesca]	GCAACCACAGCGGCCATGAAG	GACGGAGACGGCGGCGAG	qRT-PCR

## Sheet: Sheet7
Table S7 The content of anthocyanins in three cultivated strawberry
Sample name	cyanidin-3-O-glucoside ( μg/g Fw)			pelargonin-3-O-glucoside(μg/g Fw)			pelargonin-3-O-rutinoside(μg/g Fw)			cyanidin-3-malonylglucosyl-5-glucoside(μg/g Fw)			pelargonin-3-malonylglucosyl-5-glucoside(μg/g Fw)			total anthocyanin (mg/g Fw)
	Sample 1	Sample 2	Sample 3	Sample 1	Sample 2	Sample 3	Sample 1	Sample 2	Sample 3	Sample 1	Sample 2	Sample 3	Sample 1	Sample 2	Sample 3	Sample 1	Sample 2	Sample 3
Benihoppe S2	0.07	0.08	0.08	0	0	0	0	0	0	0	0	0	0	0	0	0.07	0.08	0.08
Benihoppe S5	0.16	0.18	0.17	0.46	0.54	0.5	0.03	0.03	0.03	0.01	0.02	0.02	0.07	0.09	0.08	0.73	0.86	0.8
Benihoppe S7	0.72	0.73	0.73	13.05	13.29	13.17	0.77	0.79	0.78	0.09	0.08	0.09	2.769	2.83	2.8	17.4	17.72	17.56
Xiaobai S2	0.03	0.03	0.03	0	0	0	0	0	0	0	0	0	0	0	0	0.03	0.03	0.03
Xiaobai S5	0.08	0.08	0.08	0.17	0.18	0.17	0	0	0	0	0	0	0.03	0.03	0.03	0.28	0.29	0.28
Xiaobai S7	0.18	0.17	0.18	1.1	1	1.05	0.04	0.03	0.04	0.03	0.02	0.03	0.24	0.23	0.24	1.59	1.45	1.52
Snow White S2	0.01	0.01	0.01	0	0	0	0	0	0	0	0	0	0	0	0	0.01	0.01	0.01
Snow White S5	0.01	0.01	0.01	0.01	0.01	0.01	0	0	0	0	0	0	0	0	0	0.02	0.02	0.02
Snow White S7	0.02	0.02	0.02	0.05	0.05	0.05	0	0	0	0	0	0	0	0	0	0.07	0.07	0.07

## Sheet: Sheet8
Table S8 The content of sugars in three cultivated strawberry
Sample name	glucose (mg/kg)			fructose (mg/kg)			sucrose (mg/kg)
	Sample 1	Sample 2	Sample 3	Sample 1	Sample 2	Sample 3	Sample 1	Sample 2	Sample 3
Benihoppe S2	5941.88	5942.69	5889.59	12305.4	12291.8	11993.8	33985.3	34497	33502.3
Benihoppe S5	7034.77	7014.54	6908.63	7079.46	6870.02	6456.93	102781	102299	101972
Benihoppe S7	10415.7	12054.4	11785.7	11024.4	10771	11254.7	159247	152973	161219
Xiaobai S2	5628.39	5459.77	5575.39	14364.6	14624.6	14564.7	28476.5	27565.5	29919.4
Xiaobai S5	6589.06	6519.19	6656.78	12089.1	11740.6	11899.1	47389.3	46608.1	47227.2
Xiaobai S7	8238.9	8104.46	7888.51	15196.6	15139.5	14591.7	84730.7	84522.7	82116.1
Snow White S2	5536.32	5476.65	5534.45	11377.5	11363.2	11369.6	41518.6	41341	41242.3
Snow White S5	6214.48	6220.43	6204.96	7553.95	7519.84	7504.83	96607.1	96605.1	96739.3
Snow White S7	7727.73	7750.17	7752.55	10078.2	10227.9	10275.7	129364	129279	129804

## Sheet: Sheet9
Table S9 Expression levels of anthocyanin pathway genes by qRT-PCR
Sample name	gene1350			gene21883			gene22216			gene22493			gene236			gene26191			gene27350			gene7069			gene7163
	Sample 1	Sample 2	Sample 3	Sample 1	Sample 2	Sample 3	Sample 1	Sample 2	Sample 3	Sample 1	Sample 2	Sample 3	Sample 1	Sample 2	Sample 3	Sample 1	Sample 2	Sample 3	Sample 1	Sample 2	Sample 3	Sample 1	Sample 2	Sample 3	Sample 1	Sample 2	Sample 3
Benihoppe S2-1	1	1	1	1	1	1	1	1	1	1	1	1	1	1	1	1	1	1	1	1	1	1	1	1	1	1	1
Benihoppe S2-2	0.20733	0.245705	0.271684	0.234881	0.250868	0.353553	0.232451	0.406126	0.319289	0.242322	0.290176	0.269807	0.255253	0.218393	0.293209	0.0191038	0.0761506	2.78949	3.97237	0.166662	0.15283	0.153893	0.183646	0.185565	0.281265	0.423373	0.352319
Benihoppe S5-1	0.734584	1.11729	1.15669	7.38706	5.61778	5.1337	0.173139	0.316439	0.244789	21.4068	24.761	19.5622	19.9042	18.7654	18.6357	8.4855	10.3056	12.1257	4.12916	4.50023	3.75809	28.9401	27.4741	24.9333	9.15779	8.69388	8.92584
Benihoppe S5-2	0.798298	1	0.852635	7.18506	5.65685	6.10504	0.882703	0.668964	0.775833	24.2515	26.1729	22.0087	17.3276	18.1261	17.3878	0.755236	0.747425	0.75133	4.98236	5.61778	4.34694	29.9607	27.2843	24.59	10.9663	12.295	11.6306
Benihoppe S7-1	0.357249	0.445964	0.401606	3.42238	2.61172	2.48802	0.515842	0.377618	0.44673	14.0257	15.2951	12.1678	11.1967	10.8905	10.2319	5.52127	6.42865	7.33603	9.25351	3.79737	2.6666	16.3929	15.0846	13.595	3.71922	3.42238	3.5708
Benihoppe S7-2	0.787308	0.843816	0.840896	4.97605	3.04196	4.19887	0.244008	0.444421	0.339435	13.9288	15.0846	12.2101	11.7533	10.8153	9.78112	6.89237	6.977	7.06162	5.6962	3.74509	2.42839	19.7667	17.8147	15.1369	3.74509	3.89062	3.81785
Xiaobai S2-1	1	1	1	1	1	1	1	1	1	1	1	1	1	1	1	1	1	1	1	1	1	1	1	1	1	1	1
Xiaobai S2-2	1.21419	1.21419	1.21419	1.02101	1.90528	1.14076	0.737135	0.68302	0.710077	2.05623	2.49666	2.77033	1.59107	2.08493	1.46409	0.586417	0.598739	0.607097	6.58873	3.13834	4.05745	1.81504	1.85318	1.76541	0.920188	1.32869	1.99367
Xiaobai S5-1	0.714497	1.04247	1.48968	2.74157	4.19887	3.17114	0.514057	1.38992	0.951988	36.886	43.865	40.3755	18.8305	22.4711	19.6302	13.1319	14.9346	16.7374	14.6721	10.6295	12.6508	10.091	9.57983	10.3031	5.25977	3.93128	4.59553
Xiaobai S5-2	0.582367	0.671286	0.923382	2.01391	2.52275	1.77154	0.461691	0.600818	0.531255	44.6318	49.3507	46.9913	24.761	29.3441	24.5049	7.72749	7.59474	7.80825	13.8326	9.95209	11.8923	10.9283	10.091	11.2746	5.50217	2.6666	4.08438
Xiaobai S7-1	0.4499	0.442884	0.456916	2.52275	2.87787	2.15846	0.0614263	0.368567	0.214997	23.6702	28.443	26.0566	10.7406	13.5011	10.9283	5.87667	8.42689	6.72717	17.9387	12.5099	15.2243	5.91755	5.83608	5.81589	3.02095	2.36199	2.69147
Xiaobai S7-2	0.221442	0.221442	0.221442	0.843816	1.25266	1.03168	0.104748	0.0355255	0.070137	19.0934	21.6306	20.362	13.9772	17.9387	12.0003	1.83401	3.59253	1.82134	12.8616	8.6638	10.7627	5.29636	5.48313	5.29636	1.58557	1.04608	2.16068
Snow White S2-1	1	1	1	1	1	1	1	1	1	1	1	1	1	1	1	1	1	1	1	1	1	1	1	1	1	1	1
Snow White S2-2	0.709562	0.560583	0.460094	0.600818	0.45219	0.420448	1.00347	1.16878	0.721965	1.09051	0.91067	0.852635	1.47939	1.30586	1.25701	0.9	1.1	1	0.867539	0.657471	0.878193	0.879649	0.837987	0.939523	0.468136	0.815072	0.521233
Snow White S5-1	1.23971	1.37554	1.29684	0.271684	0.233258	0.26334	37.2715	38.3193	31.0173	0.486327	0.406126	0.385553	0.275476	0.267943	0.319746	94.3532	93.3532	95.3532	0.076415	0.0647041	0.0947365	1.30134	1.33793	1.39959	0.297302	0.598739	0.337978
Snow White S5-2	1.73508	1.31505	0.895025	0.613442	0.82932	0.933033	25.7232	23.9176	20.393	0.278355	0.29937	0.148651	0.530344	0.566442	0.602904	55.3423	54.1917	56.493	0.014731	0.0332616	0.0698456	1.58557	1.61328	1.75321	0.709562	0.420448	0.463294
Snow White S7-1	0.920188	1.01748	1.09051	0.059954	0.0816162	0.0788361	23.5883	18.5713	16.0555	0.307786	0.294227	0.326465	0.157127	0.137262	0.142102	172.446	194.685	143.509	0.15932	0.0597466	0.127622	1.00696	1.02456	1.16878	0.198884	0.265172	0.194117
Snow White S7-2	0.913831	1.03526	0.974548	0.0669858	0.0638133	0.216134	20.6776	21.259	20.9683	0.277392	0.230047	1.00696	0.15932	0.153893	0.602904	114.563	156.498	135.531	0.183011	0.184284	0.183647	1.01396	1.00696	4.16986	0.171943	0.283221	0.61132
