# Supplementary material for: Identification of candidate genes influencing anthocyanin biosynthesis during the development and ripening of red and white strawberry fruits via comparative transcriptome analysis
Source: PeerJ. 2021 Feb 2;9:e10739. doi: 10.7717/peerj.10739 (PMC7863778; doi:10.7717/peerj.10739)
Supplement: Supplemental Information 2 [file peerj-09-10739-s002.txt]

>gene10290 trans=rna13531 length=723
ATGCAAAACATCTTCAAGCGATCCAAACTCGACACCGCCGGAGCACCACCAAAGTCGACC
GGAAACCCACTTCCTCCGCCGCCTCTCCGCCTCACCCACGAGCAAGAACTCGCCGTAATC
GTCTCAGCTCTCCGTAACGTCATCGCcggcaccaccaccaccatggaCTTCAACTCGCTC
TTCCCTTCCTACCACATCCTTGCAGCATCCGACGCCGATCGTTGTCCTGTTTGTAACATC
AAAGGTTGTCTTGGATGCAATTTTTTCCCGCCACCAGCTCAGGAGGAGAACAACATTAAC
AGCAGCAACAAGAAGGGACCCAAAAAGAGGGTGAAGAAGAACTACAGGGGAGTGAGGCAG
CGGCCTTGGGGAAAATGGGCCGCCGAAATCCGAGACCCGAGAAGAGCCACTCGGGTCTGG
CTCGGCACTTTCCACACGGCCGAGGAGGCGGCCCGCGCCTACGACAAGGCCGCCATTGAG
TTTCGCGGACCCAGAGCGAAACTCAATTTCCCGTTCCCGGATAACTCGCCAGCACAGGCG
CCCATTCAAGTACTACCTCAGAAGCAGCCAGTAGTTGTTGCCGAGACAAAGCAAGAGACC
AAGAGCGTGGAATATTCAAAGGAAATGGAATCGGCGGGAATGGAAAGTGAGTTCTGGGaa
agaattggagaagacGAGTTGTTTCAACGGTGGATGATGACGGACTACGGATGCATGATA
TAG
>gene12488 trans=rna16570 length=669
ATGGCAGAAGTCAAGCTCTTTAGGACATGGTCAAGCTCTTTTGCTTTGAGGATAGTCTGG
GCACTGAAGCTCAAAGATGTCCCCTATGATACCATCTTTGAAGATCTTTCAAACAAAAGC
CCTTTGCTTCTTCAACACAACCCCATTCATAAGTTGGTTCCAGTGCTTGTGCACAATGGA
AAATCAATTGCTGAATCTCTTGTGATCCTTGAATACATTGAGGAAACATGGAAACACAAT
CCATTGCTGCCTGCAGATCCTCACAATAGAGCTGCTGCTCGATTTTGGGCCAAATTTGGT
GATGACAAGGTTTTTCCACCTATTCTGGACACATTGTGCAGTGAAGGGAAAGAACAAGAG
GAAGCTATTGTGAAAGCAAAGGATAGCTTGAAGTACTTGGAAGAAGAGCTAAAGGGAAAG
AAGTTCTTTGGGGGAGAGCAAATTGGCTTTGCAGATATTGCCCTCGGATGGCTTGCGCAT
CATGAGAATGTGTTTGCAGAGGTAGCTAACGTGAAGCTGATTGCCGAAGATGAGTTTCCA
TTGTTATCAAAATGGCGAGAGACTTTTGCAGATGTTCCTATAATCAAAGAGAATTTGCCT
CCTCGAGCTAAACTTGTCACTAAATTTCAGGCTATTCGTGAGAGTAGACTTGCCAAGGCA
CCTAAATGA

>gene12530 trans=rna16624 length=639
ATGGGATTAAGGGCTGCTGCacattcatcatcttcttccatagACAGCAGCAACCATCCT
GATCTTGATGGTCTTCTGATTCCTAAGCCTTCCGGgtcgtcgtcttcttcctctctctct
cacaaaatcaaaatcttcaatGGTGGTACTAATTCTCGTAACAGTCGCAGAAGCAGTCAT
ACCAGAACAGATTTGAGCACTGATCTCAGACTTGGCCTCAGCATCTCACCTTATCATCAC
TCTGACTTGTCTTCCACTACTTCAAGCCCAAGGGAAGAAGCATTGTTAAGCTGGCCGCCG
ATCAAATCGATCTTGAGGTGCACACTTTCAGGCAAAGCAGAGAATTTCCATCATCAAAAT
TCTTCTCTATTTGTGAAGGTGTACATGGAGGGAATCCCAATTGGTAGAAAATTAAATCTG
TTTGCTCATGATGGTTATGATGCTTTGATCACATCTCTGAGCCTCATGTTCAAGACCACC
ATTCTTTGTCCTGATAATAATCATGTTCATTCAGAGAAATATCATGTCTTAACGTATGAA
GATCAAGAAGGGGATTGGATGCTAGTGGGTGATGTGCCTTGGGAGATATTCTTGACTACG
GTGAAAAGACTGAAGATCACTAGAGCAGACAGATGTTAG

>gene12776 trans=rna16925 length=594
ATGCTTTCTGAGATTTCAGGAATTCACTACCTGACTACACCTGAATTCCAGCTTCCAAAT
CCTGCAAACTTTGGCAATATAATCATGCAGGACAACTTACCAAACTCCTTCCATTTCAAT
GAAGCATCAGTCTACAGCAACTTATTCCAAACTCAAATTCCTCCTCCTGGGCATGATCAA
TTGTTCGCTACTCCGATGCAGTCCTCGAGTCTCAGCAACAACTCCAGTACCTCCGATGAA
GCCGAAGAACAAGTGCAGCAGCTGAGCAACATCATTGATCAAAGGAAGCAGCGGAGAATG
ATATCAAACAGAGAATCGGCTCGCAGATCACGGATGCGGAAGCAGAAACACTTGGATGAG
CTCTGGTCGCAGGTGCTTCGGCTTAGAACCGAAAACCACAGCTTGATAGACAGATTGAAC
CATGTGTCCGAGAGCCATGACAAGGTTCTTGAGGAGAATGCAAAGCTCAAGGAAGAAGCA
TCGGATCTTCGACAAATGCTCACCGAGATCCAGATCAGCACGGCCTTGAGATCGACAGAG
CTGGAAGTAGATGTGCCCTGCAGCACAACTTCAAGCACCGACTTGCTCCATTGA


>gene1350 trans=rna1674 length=1095
ATGGCCCCTACTCCTACTACTCTGACCGCCATAGCGGGGGAGAAGACCCTCCAACAGAGC
TTCGTCCGCGACGAAGATGAGCGCCCTAAGGTGGCCTACAACCAATTCAGCAATGATATT
CCGATCATTTCCCTCTCCGGCATAGAAGAGGTCGAAGGCCGCCGCGCTGAGATTTGCAAG
AAGATTGTTGAGGCCTGCGAGGACTGGGGCGTTTTCCAGATTGTTGATCACGGCATCGAC
CCCAAGCTCATCTCGGAAATGACTCGTCTCGCCAGAGAGTTCTTCGCTTTGCCGCCGGAG
GAAAAGCTCCGTTTCGACATGTCCGGTGGCAAAAAGGGTGGCTTCATCGTTTCCAGCCAT
TTACAGGGAGAGGCGGTGCAGGATTGGCGCGAGATTGTGACCTACTTCTCATACCCGGTG
CGCCACCGTGACTACTCGAGGTGGCCGGACAAGCCCGAGGGGTGGAGAGATGTGACAACG
CAGTACAGTGACGAGCTGATGGGGTTGGCATGCAAGCTATTGGAGGTTTTATCAGAGGCC
ATGGGTTTAGAGAAGGAGGCATTGACGAAGGCATGTGTGGACATGGACCAAAAGGTTGTG
GTGAATTTCTACCCGAAATGCCCCCAGCCGGACCTCACTCTCGGACTCAAACGCCACACG
GATCCCGGTACCATTACCCTTTTGCTGCAGGACCAAGTCGGTGGACTTCAGGCCACCAGG
GACGGCGGAAAGACGTGGATCACCGTTCAACCTGTGGAAGGAGCTTTCGTGGTGAATCTT
GGAGACCATGGACATTTTCTGAGCAATGGGAGGTTCAAGAATGCTGATCACCAGGCGGTG
GTGAACTCAAACCACAGCAGGTTGTCCATAGCGACATTCCAGAACCCAGCTCAGGAGGCG
ATAGTGTACCCACTGACGGtcagagaaggagagaagccaaTTCTGGAGGAGCCGATGACT
TACACTGAGATgtacaagaagaagatgagtaaGGACCTTGAGCTAGCCAGGCTAAAGAAG
CATGCAAAGGAGCAACTGCAGGATTCAGAGAAAACCAAACTTGAGGCCAAGCCAGTGGAC
GATATCTTTGCTTAA

>gene13680 trans=rna18095 length=1326
ATGGACCTCCTTCAACTCTGGTTCCTAATCTCCCTTGCCATACCATTGTGCTTTTCTCTC
AACCTCCAAGCACCTACTGATCTTAAGCCTTCCACCACTTATCAGAATCACTCAGTGAAG
GATGAGATAGTGAGGCTGGCAAAGGAACCCGGCACAGCAAATTGGATGAAAGATGTGAGG
AGGGAAATCCATGAACACCCAGAACTAGCAtatgaagaaatcaaaacaagtgCAGTCATT
CGGAGGGAGCTTGAAAAATTAGGTGTTTCGTATAGATGGCCTGTGGCGCAGACTGGTGTT
GTGGCCACTATTGGCTCTGGCTCTCCTCCCTTTGTTGCTCTAAGAGCTGATATGGATGCT
CTGCCTATGCAGGAATTGGTGGAATGGGAGCACAAGAGCAAAGTGGATGGGAAATTTCAT
GCTTGTGGGCATGATGCACATGTTGCAATGCTACTTGGTGCTGCAAAAGTACTCAAACAA
GTTGAAGATAAATTGCAGGGAACTGTTGTTCTTATATTCCAGCCGGCTGAGGAACGTGGG
GAAGGCGCAAAGGACATGATCAAAGAAGGGGTACTTGACAATGTGGAGGCCATATTTGGC
ATTCACATTGTGAATAGGTACCCTAGCGGTGTTCTTGCGTCGAGGCCTGGAGAGTTTCTA
GCTGGATGTGGGAGCTTCAAAGCAAAGATTTTTGGGAAAGGGGGTCATGCAGCCCTTCCA
CAACAGTCCATTGATCCAATTTTGGCAGTATCAGCATCAGTAGTCAGCTTGCAAAGCATT
GTTTCTAGAGAAATAGACCCTCTAGATTCCGGGGTGGTTTCTGTAGCTATGATCCAAGGA
GGGTCTGCATTTAACATCATCCCAGACTCGGCTACAATATCTGGTACTTATAGAGCTTTT
AGCAAGAAGAGCTTCAATGCTCTCAGCCAAAGAATAGAAGAGGTTGTGAAAGGGCAGGCA
GCTGTACATAGGTGCACTGCTGAGGTTGAATTTTTAGGGGAAGGACATCCAAACATTCCA
CCTACCATAAACGATGAGAGAATTTACAAACAAGCTCGAGGATTATCAAGTGAACTAGTT
GGAAATGAAAACACCGAGTTAGCTCCTACCTTCATGGGGAGTGAGgattttgctttcttc
ttagACAAGGTACCTGGATCAATGTTCTTCCTAGGCACAAGCAATGAGAAGATAGGAGCT
ACATACCCACCACACAGTCCTTACTATTTCATTGACGAAGATATCTTTCCAATTGGTGCT
GCATTACATGCTACCTTTGCCTTTTCGTTCCTATCAGATTCGGCTGCGAAGTTAAATCTC
CAATAG
>gene14248 trans=rna18886 length=1464
ATGGGATTCACTTTGAGCAACCAACAGCAACTGTTGTCTAAGATAGCAACCGGCACCGGA
GACAGCGAAAACACTCCATATTTTGATGGCTGGAAGGCCTTTGATAGTGATCCTTACCAT
CCCACCACCAACCCTCAAGGGGTTATTCAGATGGGTCTTGCAGAAAATCAACTTTCTTTT
GATCTGATCCAAGAATGGGTTCTGAAAAACCCAGAAGCCTCCATTTGCACAGCACAAGGA
GCAAAAGAATTCAAGGACACAGCCATCTTTCAAGACTATCATGGCTTGCCAGAGTTCAGA
AATGCTGTTGCAAATTTCATGGGAAAAGTGAGAGGAAATCGAGTCACATTCAACCCTGAC
CGCATTGTTATGAGCGGAGGCGCAACCGGAGCTAATGAGATGATTGCCTTTTGCTTGGCT
GATCCCGGAGAGGCATTTATGGTGCCAGTTCCTTATTATCCAGCATTCGATAGAGATTTG
AGATGGCGAACTGGGGTACAGCTTCTTCCAGTGGCTTGCGAAAGCTCAAACAATTTCAAG
ATCACGAGAGCAGCCTTGGAAGATGCCTATGAGAAAGCTCAAAAGGCCAACATCAGAGTT
AAAGGCTTGCTCATTACCAACCCCTCAAACCCACTAGGCACAATCCTAGACAGAGAGACT
CTTAAGAGCTTAGTGACTTTCATCAATGAGAAGAACATCCACCTAGTCTGTGATGAGATC
TATGCTGCCACTGTGTTCACTCAGCCTAGGTTCATCAGCATTGCTGAAATActcgaggaa
gaagatgtcgTATGCAACCGCGACCTGGTTCACATTGTCTACAGTCTTTCCAAAGACATG
GGGTTCCCTGGCTTTAGGGTAGGAATAGTGTACTCATACAATGATGCAGTAGTGAACTGC
GCGCGAAAGATGTCGAGTTTCGGGTTGGTTTCTACGCAAACTCAGCGTCTAATTGCATCC
ATGCTATCAGACAATGAGTTTGTGGATAGATTCATTGTAGAAAGTGCTAAGAGGTTGGAA
GCAAGGCACACAAGACTCACTGAGGGACTTGAGGAACAAGGTACTACTTGTTTGAAGAGC
AATGGTGGCTTGTTTGTGTGGATGGACTTGCACAAACATCTAAAGGAGCAGACTTTTGAA
GCAGAAATGGCATTGTGGAGAACCATAATCTATGAAGTTAAGCTCAATGTGTCACCCggt
gtttcttttcattgccCCCAACCAGGTTGGTTCAGGGTTTGCTTTGCCAACATGGATGAC
CAGACCATGGACGTTGCTTTGGAAAGAATCAGAAACTTTGTGCTTCAAGACAAGGAGGCA
GCTGTGGTcgcaatgaagaagaagaagaactgcTGGCAAAGTAAGAAGCTGAGTCTCAGC
TTCAATAATTATCGAAGATTCGATGAGGTCAACATGTCACCGCATTCCCCTATTCCTCAG
TCACCTCTTGTTCGAGCCACTTAG
>gene14247 trans=rna18885 length=420
ATGAAGAAGGTGGTACTCAAACTTGATTTGCACAATGACAAGGAGAAGCAGAAGGCGTTG
AAAGCAGTGTCTAGCCTTTCTGGCATTGATTCCATCGCTATGGACATGAAAGAGAGGAAG
TTAACTGTGACTGGCAATATCGATCCGGTTGATGTGGTGAACAAGTTGCGGAAAGGTAAC
TGGCACACTGAGATTTTGACAGTTGGGCCAGccaaagaagagaagaaagatgatAAGAAA
GATGGAGGAGCTAATAAGAAAGATGATGataagaagaaggaagatgaaaagaagaagcag
gaCCCTAATCAACAAATTGCTGAACTTGTGCGAGCCTATCAAAACTATAATCCACATATG
ACGAAGTACTACTATGTGCAGAGCGCAGAAGAAAACCCAAATGCATGTGttatttcttaa


>gene14530 trans=rna19227 length=1278
ATGGCAAACTTCTTTAGCATTTTCACAATCACAAATTTGCTTATTCTGTCTCTCGCCCTC
AATCTAAGCTTGGTGATGAGGGTGTATCTCAATAGTGAGAAACATGGCCAACCAAAAGTT
GTGGACGTTGAAGGTCCCGCAACCCAGAGGACACTcctctctgtttcttcttcatctggt
GAAGAAGATATAGATAAGGTCATCAACCTCAACCATGGTGACCCAACAATGTATGAGAAG
TACTGGATGATGATGGGCGACAAAACCACAGTGGTGATTCCGGGGTGGCACTCGATGAGC
TACTTCTCGGATGTGAAAAACCTCTGTTGGTTTTTGGAGCCCCAACTGGCCATGCAGATT
ATAAAACTACACAAAGCTGTGGGGAATGCCGTCACTGAAGGGCGTCATATTGTGATTGGG
ACAGGCTCGTCTCAGCTCATTATTGCTGCGCTTTTCGCTCTTTCTCCGGCAGATGGATCT
GAGCCCATGAGTGTGGTATCTACAGCTCCATTCTACTCGTCTTACCCGGTGATGAGTACA
TACCTCAAGTCGGGACTGTTCAACTGGGCCGGAGATGCGAGAAGCTTCAACAAGGAAGGA
CCCTACATTgagttcatcacatctccgAATAACCCCGACGGGTTTTTCAGGTCCTCCACC
GTGAATCGAACCGGAGGTATGTTGGTGCATGATTTGGCCTACTACTGGCCACAATATACA
CCCATTTCCTTACCGGCAGACCATGATCTGTCATTGTTCACCTTCAGCAAAGCCAATGGT
CATGCTGGGACGCGCATTGGGTGGGCTCTGGTGAAGGACGAAGAAGTTGCCAAGAGAATG
ATCAAGTTCATAGAGCTAAACACCATTGGCGTGTCCAGGGATTCACAGCTCCGAGCTGCC
AAGATCTTGGAAGTGATGACCAACaccagtgttgacagctcagGTGAATCCTTCTTCGAC
ATAAGCCACCACCTCATGGCAGAGAGGTGGCGGCTGCTCCGAGCGGCGGTGAACAATAGC
AGAAGGTTTAGTCTGCCTGAATTTGCACCGGGGTTCTGCCATTTCTTTCAAAAGGAGACA
ATGCCTCAACCTGCCTTCGCATGGCTTAAGTGTGAGGACGATGAAGTGGAGGATTGTGAA
AGCTTCCTCAGAGGGCAGAAGATTTTGACCCGGGGAGGAAGTAAATTTGGGGTTAGCGCA
AAATATGTTCGAATAAGTATGGTGGATAAGGATATCAACTTCAGTTTGTTTCTGAAGCGT
TTGTCCAAGCTCCAGTAA

>gene15321 trans=rna20230 length=678
aTGGAAGAAGAGCAATcaaccacctcctcctcttcttctggtTCAACTACCTCTGCAGAA
TGTGAAGCAGGGAAGAAGTGTAAGGGAGCGAAGAAGAAGCGAGTGATCGAAAACGGGAGC
GGGAAAGGAGCAAAGAGTGATGGGAGTGAAGAAGGTAGTCAGCAGCATCCAATGTATAGA
GGAGTTCGAAGGCGTCAATGGGGAAAATGGGTATCAGAAATCAGGGAGCCGAGAAAGAAG
TCGAGAATATGGCTGGGAACATTTGAGACACCGGAAATGGCAGCTCGAGCTCACGACGTG
GCGGCTCTGACGATCAAAGGCAGCTCAGCCTACTTAAACTTCCCTGAGCTAGCACAGGAG
CTTCCTCGCCCAGCTAGCTCATCGCCGAAGGACATTCAAGCTGCGGCAGCTAAAGCAGCT
GCTCTTAGCTACCCTAACTGCAGGAATAGCCATGAAACTCATGAACCGGAAGAAGCACGG
CCGTGTCGAGATTCATCATCAACTTCACCACTATCAGATGAACATAACGATGACACATTC
TATGACCTTCCTGATCTGCTAATAGATGTTGGACAGTATCACGGTGATCATGAGTACTAC
TTTCCGGTGGCGGCGACGTGGCAGCTGGATCCGATGGATACCATTCTCAGAATGGAAGAG
TCTTTCTTATGGGACTAA


>gene15581 trans=rna20576 length=921
ATGTCAGACGTTCATATGGGATCTCACACACTGAAATCTCATGGAGTCAAAGTGGCTAAA
TCGCACATGTATGACTGGATGATTCTTGTAGTTCTTGGGGCCATCGATATTACTTTGAAT
CTCATCGAGCCTTTTCACCGGTTTATTAGTGAACAAATGATGAATGATGTATCCTACCCT
TTTCATCCAGACACTATACCTATGTGGGCTGTTCCGATTTTTGCAATAATCTTGCCGGCC
GGTATCTTTTTTGCTTTCTACCTCAAGAGAAAGGATGTTTATGACTTGCACCATTCTATA
TTGGGTCTTCTCTATTCAGTTCTGATAACTCTGGTTATCACTGATTCAATCAAAGATGCT
GTTGGTCGCCCCCGTCCCAACTTCTTCTGGCGGTGTTTTCCTGATGGAATAGGTGTATAT
GATCAGAAGTATGGCAATGTTATGTGTACTGGAGATAAGTTGATTATAAAGGAAGGATAT
AAAAGCTTTCCTAGTGGTCATTCTTCAGTTTCATTTGCAGGCCTCGGTTTTCTTTCGTGG
TACTTGGCTGGGAAGATCAAAGTGTTTGATCGTCGAGGCCATAGTGCAAAGCTGTGCATT
GTGCTGTTTCCACTACTTTGTGCTGCTTTGGTTGCAACCTCACGGGTGGATGACTACTGG
CATCATTGGCAAGACGTCTTGTGTGGTAGTCTTATAGGAATTGTCATAGCATCAATTTGT
TACTTGCAGTCCTTCCCTTATCCAAACAAGGAAGAGGGGTGGGcacctcatatatatcat
ctaaTGATGGCTGCAGAGCGGAATGATGCCTTGGCGACAAGGCTTGAACCTCTTCATGCA
CGAAGATCAGATGTCGAAACTCCAGATGATTCCATTCCACCTGAAGCTAGATGCATCTAT
GCACTTGGAAGCTGTACGTGA

>gene16664 trans=rna22095 length=2034
ATGTGGGAATCAGAGAGTGAGTCAGTTGGAGGAGGCAGAGACTATGGCAATGGAGATTTT
AGTTTAAGCAAGCAGAGTGTCAAGAATGATGGGTTTGAGCTAAAAGGGAATTCatgGTAT
GTTGCAACTGATATCCCAAGTGACCTGTTGGTTAAAGTTGGAGAAGTCAATTTTCACTTG
CATAAGTATCCCTTGCTGTCAAGAAGTGGAAAGATGAACAGAATACTGTATGAATTACGA
GACCCGGACTTAAGTAAGATGGTTTTGGATGACCTTCCTGGGGGACCTGAGGCCTTTGAG
CTAGCTGCAAAATTCTGCTATGGCATTTCTGTCGATCTGACAGCAGCCAACATTTCAGGC
CTTAGATGTGCTGCAGAGTTCCTTGAAATGACAGAGGACTTGGAAGAAGGCAACCTTATT
TTCAAAACTGAAGCTTTTCTCAGCTATGTGGTTTTATCCTCGTGGAGAGACTCCATAGTG
GTGTTGAAAAGTTGTGAGAAGCTCTCTCCATGGGCTGAAAACCTTCAAATTGTTCGGAGA
TGCAGTGAGTCCATTGCTTGGAAAGCTTGTGCTAATCCAAAAGGCATACGATGGCCATAC
ACTGGTAGTAAGGTAGCTACAAAAGTTTCAAGCCCAAATTGGAGTGACATGAAGGACTCA
AGTCCAAGTAGAAACCAGCTGCAAGTTCCTCCTGATTGGTGGTTTGAAGACGCTTCAAtt
cttcggattgatcattaTGTCAGGGTTATTACTGCAATCAAAGTGAAGGGGATGAGATTT
GAACTTATCGGAGCTGCAATAATGCACTATGCATCTAAATGGCTCCCTAATATAATAAGT
GATCATGGCTCCGGGTTAACACCTGATGAAGGAAGCAACAGCAGCAATAGTAGTGGAAGC
AGTTGGAAGGGTGGACTTCACCTGATCGTGGCGGGAACAAAAGATAATGAGTCTTCAACT
GTTCAGGCCAAAGATCAACGGATGATCATCGAGAGCCTAATCAGCATTATTCCACCACAA
AGGGACAGTGTCTCATGCAGCTTCCTTCTTCGGCTTCTGAGAATGGCAAACATGTTGAAA
GTAGCACCTGCATTGGTGACTGAGTTGGAGAAACGGGTGGGAATGCAATTTGAACAGGCT
ACATTGGCAGATCTTCTCATTCCATCTTACAACAAAAGTGAAACTATGTATGATGTGGAT
CTTGTCCAGAGGCTTCTGGAGCACTTTCTTGTTCAAGAACAGACTGAAATGTCAAGTCCA
AGCCACCAATCTTTCATTGAAAAGCACTATGAAAGGGGTACAGGGCCAAATGCTAAGATG
AGGGTAGCTAAGCTTGTTGATAGTTATCTTACAGAAGTGTCAAGAGATAGAAGCCTTTCC
CTAACAAAGTTCCAGGTACTCGCAGAAGCTTTGCCTGAATCTGCAAGGACCTGTGATGAT
GGACTTTATAGAGCAATCGATTCCTATCTCAAGGCCCATCCGACACTCTCTGAGCACGAA
AGGAAGAGGCTATGCCGGGTGATGGATTGCCAAAAACTATCCATTGATGCTTGCATGCAT
GCTGCACAAAATGAAAGGCTCCCATTAAGAGTGGTGGTGCAAGTTCTTTTCTCTGAGCAA
GTCAAAATAAGCAATGCATTAGCTAACAGTGCCCTTAATGAAGCTGGACGAGACTCTAAT
TATCAGCCAATGGTTCCAAACCGGAAAACACTACTTGAAGGGACCCCGCAATCCTTCCAA
GAAGGATGGGCAGCAGCAAAAAAGGACATCAACACTGTAAAGTTTGAACTGGAGAGCGTA
AAAGCCAAGTACCTTGATCTCCAAAATTCCATGGAAAACTTGCAGAGACAGTTCGATAAG
ATGACCTCAAAGCAGAAACATACATCAGCTTGGAGCAGCGGGTGGAAGAAACTCGGCAAA
CTCACTAAGACTACAATGGTAGAGAATCAGAACGTTGGACCAGACCATCCGACAGATGGT
GGTGCAGAGCAGACTAAAAAGATTCCTAGGAGGTGGAGGAATTCCATTTCGTAG


>gene1687 trans=rna2078 length=1131
ATGTCCCTGCAACTACAAGATTCCGAAGAGCTCCAAAACCCACCAATGTTCTTAGATACT
TTGTTCTGTGAAGAAGGTtttgagggagaagaagaagcagaagaagatttGGGAGACAAT
GGTGTTGAAGAACAGAGTGAGAGCTGTTTTGACACTGTGGAAAAACAGCCTTTTTCCACT
TTGGTTATGTCAAAAGGTGACTTGTTttgggaagaagatgaacttgtttctctaatttca
aaagagaaacaaacccATGTCTGTTTCAGTGGTTCAATCTCAGATGGGTCTTTAACGTTG
GCTAGGAAAGAAGCATTAGTGtggattttgagtgtgaaatCACACTATGGGTTCTCTTGT
TTGACCACGGTTCTAGCTATGAACTACTTTGATCGGTTCAGTTCAAGCTTGGTGTTTCAA
AAGGATAAGCCTTGGATGACTCAACTCACTGCTGTGGCTTGTCTCTCTCTGGCTGCCAAA
GTGGAAGAGACCCATATGCCCCTTCTCTTGGATTTGCAAgTGGAGGAATCAAAGTATGTA
TTTGAGGCCAGGACTATTCAAAGAATGGAGCTTTTGGTACTTACAACTCTCGACTGGAGG
ATGAATCCAGTAACACCAAATTCGTTCTTTGATCACATGATCAGGAGGCTTGGTTTGAAG
ACCCATTTGCATTCGGAATTTCTCTGGAGATGTGAGCGCCTCCTTCTCTGTGTCATTGCA
GACACCAGATTTCTGGTCTTTCTACCTTCTATAGTAGCTGCTGCAATAATGCTGTATGTT
ATTAATGAGATTGAAACATTCAATCCTGTGGAGTATCAGAATCAGGTTTTGAGTGTACTC
AAAGTCAGCCAGGGCACAGTCAGTGAATGCTACAAGCTTATCTTGGTAGTATCGGTCAGA
ACTGTGCAAAACCAAGGGCATAAACGCAAGCATTCCTCCATACCTAGCAGCCCAAGTGGA
GTTACAGATATATCGTTCAGCTCTGATACCTCAAATGATTCCTGGGCTGTGGCTTCACCG
GTCTCATCTTTACCAGACGCTCGATTTAAAAGGAGCAGACTTCAGGACCAGCAGATGCGG
CTGCCCTCGTTAAATCGTGTATCTGTTGATGTGCTTAGCAGCAGTCGTTAA


>gene17348 trans=rna22994 length=1488
ATGGCCGCCAAACGGTTTCTAACTGATTCAGAATCCGACCAAGATCAGTCCGATGATAAC
AACCGGAAGAGACCACGAGTTTCCTTTGCTTCTGTGATTGGAGAAGTGGTTATGGTCAAA
TCCATGCAAAACCTTTTCTCATCCTTGGAGCCTTTGCTGAGAAGAGTGGTGAGTGAAGAG
GTTGACCAAGTTCTGCAGCGATGCTCTCTCAACTTAACAAGGTCGCCTTCACTGAGAATC
CAAGCACTCGAGCCATCGAGCTTATATCTGATCTTTGGCAAGAGCCTCTCTCTCCCAATC
TTCACTGCAAGCAAGATATCAGACGAAGACAgcaaccaaatccaaatccttgTTGTGGAC
AAGAACATGATGAGTGGCACCCACCAAATGGCTCCGATCTCTCTTCCACACCCGGTCAAA
GTAGAAATCGTTGTTCTTGACGGTGACTTCCCTAGTGGAGATCAGGAGAACTGGACGAGT
AAGGAATTCGACAACAATGTCTTGAAGGAGAGAACCGGGAAGAGGCCGTTGCTCACCGGA
GACGTGAATGTTACGGTGAGAGATGGGTTTGCGACGGTCGGGGATATTGAGTTTACGGAC
AACTCGAGCTGGATTCGGAGCAGGAAGTTTAGGCTTGGTGCAAGGGTGGCTCCCGGGTCG
GGGTACCAGGGTCCGAGGATAAGGGAAGCCATGACTGATGCTTTCGTTGTCAAAGATCAT
CGGGGAGAGTTGTACAAGAAGCATCATCCACCAATGTTGGAAGACGAAGTTTGGAGGCTG
GAGAAGATCGGGAAAGATGGAGCTTTTCACAAGAAGCTAGCAGCAAACAACATTCATACA
GTTCAAGACTTCTTAAAGATGTTCTTCGTGGACCACTTGAAACTTAAAAAGATATTAGGG
ATTGGAATGTCAGAAAAGATGTGGGAAGTAACAGTGAAGCATGCAAGAACATGCCTGATG
GGTAACAAAATGTACATTTTTCGGGGTCCTCATTTCGAGCTTTTCTTATCTCCCGTATGT
CAAATGATGAAGGCTGTGATCAATGGCCAGAGTTTCCCTGCTCCGGACCTAAGTAACTAC
AATAGGAACTACATTGAGAACTTGGTGAGGCAAGCGCATGCGAACTGGAATTCCTTGGAG
ACGGTCGATTGTACAGTGTTGAATGAGACTGCCTTACTTACACAAGGTCATGTAGAGGAT
CATCAGCACTATCCTCAGGCAATGATGGTAAGGGCACTGGATCATCATGAAGCGATCGAT
AATGGGAAGCAGCAGCTAGCTGATGATCACAAGTGTATCAGTAATGTTGGAGCAGCTGGT
TATCTACAGAGCAACACCATGATGGGGTTTGAGTGCAGTGATAATTGGCAGGTCAGTTCA
CCATACTCGTCGTTCAGCCCATTGGTGGATACTGGTGTCATCAAGTGTAGCATCTCAGCA
GCAGACTCATCATCTTCAGATGGGGATTTAGGATCTCAGGGTCTCTAG

>gene19187 trans=rna25378 length=657
ATGGGAGAGGAAGTGAAGCTTTTTGGTGTTTGGGGAAGCCCTTTCAGTAAGAGAGTGGAA
ATGGCTCTGAAGCTGAAAGGTGTCGAATACGACTTCTTTGATGAGGACCTGCAAAACAAG
AGTGAACTGCTTCTCAAATACAACCCAGTTCACAAGAAGATCCCTGTGCTCGTACACAAA
GGAAAACCAATAGCAGAGTCTGCTATTATTCTTGAATACATAGATGAGACATGGGAGGGC
TTTGCCCTTTTGCCTAAAGACCCTTATCAAAGAGCAACTGCTCGCTTTTGGGCCAGGTTC
GTCGAGGAAAAGTGCATGCCTGCGATGTTCAAATGCTCTGTCGGTACAGAGGATCGTGAA
AAGGCTGTGGAAGAAGCTTATGAGACTCTGAAACTGCTTGAAAATGAGCTCAAGGGTAAG
AAGTTCTTTGGGGGAGAGGAGATTGGGTTTGTGGACATTGTTGCTGACTTCATAGGAGGC
TACTGGCTTAGAGATTTTCAAGAGGTTGTCGGAATGGAGCTCTTAACAAAGGAGAAACTT
CCCAAGCTATGTGAATGGAGTGATGAGTTTGTCAACCATGCTGTTATCAAGGAAGTTCTG
CCTCCTAGAGATAAGCTTATTGCTTTCTTCCGCACCCGCTTTGGTTCAAAGCCATAG


>gene19808 trans=rna26195 length=1470
ATGGAAGGCAATGGTCTAGGGGGTGGTTTGTTTCCAGAAATGAGGTCTGGAATGTTAGGC
CTTGAAATGCCTTTgcaccaaacacaaaacccccaaaatcCTCAGAACCCACATCACCAT
ATGCACCAACCCCAAATGGTCAGCTATGCCCACCATGAAGCTGATCTTAATCACCACCCA
CAAGCTCAGCAATCAGTGAAACATGGGTACCCATATGCCGCAAAGCCCAAACAGATCACT
CTgagtgatgaagatgaaccTGGGTTTGGTGCTGATGACAGTGCTGGTGATAACAAGAGG
AAAATCTCACCATGGCAGAGAATGAAGTGGACTGACACCATGGTGAGGCTTCTAATCATG
GCTGTGTTTTACATTGGGGATGAGGGTGTCTCTGAATGCCCTGATCCAacagggaagaag
aagaatggcgGAGGCTTGCTGCAGAAGAAAGGGAAGTGGAAATCGGTATCGCGGGCTATG
ATGGAGAAGGGGTTCTATGTCTCTCCACAGCAATGTGAGGACAAGTTCAATGACTTGAAC
AAGAGGTACAAGAGGGTGAATGACATACTTGGCAAGGGAACTGCTTGCAAGGTTGTGGAG
AATCAAGGGTTATTGGAGAAAATGGAATTGTCGTCAAAGATGAAGGAGGAAGTTAAGAAG
TTGCTGAATTCCAAGCACTTGTTTTTCAGGGAAATGTGTGCTTATCATAACAGTTGCGGC
CATGGCACTGTTGGTGCTGCTGGAGCTAGCGGCGCGCATAACTCATCCCCTGAAATGGCG
ACAGACCAATCCCAGGTTCAATTGCAGCGGCAGTCCCAGCAGCAGAGGTGCTTTCATGTA
TCAGAAAATGCTCATGTGGTTGCCAATTCGGGCAGGTCAGAGACTGAGGGGTCGAAAATG
TTGAAAGCAGAAAGTGGTggtgaggatgaagatgaagtaGACTACGAGGATGATGATTCG
GAGGACGacgatgaggaggaggaggaaggggTTGTGGAAGGCGGCCCGAGAAGTCAAATT
GGGCATGTACATGAGGATGGGGATGAGAATGATCATGAAAGAGCTAAAAGGCCAAGAAAG
GGAAGCTGCTTTTCCGGGCCCTccatgaaaatgttgatgcaGCAATTGACCAGTGAAGTC
AATGGTGTGATCCAAGACGCGTCGAAGACTCCATGGGAGAAGAAGCAGTGGATGAAAAGG
AGGCTGATACAATTGGAGGAGCAGCAAGTGAGCTACCGATACCAATCTTTCGAGCTCGAA
AAGCAGAGGCTCAAGTGGGTTAAGTATAGTAGCAAAAAGGAAAGGGATATGGAAAGAGCT
AAGCTGGAGAATGAGGGAAGAAGGCTTGAAAACGAGAGAATGCTATTGCTTGTTAGGCAG
AAGGAGCTAGAGTTGCTTGATCTTCATCACCAACATCCGCAACAAAATTCTTCAAACAAG
AGAAGCGACCCTTCGTCCCTCACtggataa
>gene20034 trans=rna26576 length=2409
ATGGAAACTCGTCCATGGTTGCAAGAAGGCACAAATACAAACAGTGGGACGGATGACATT
GCAAGAAATATTTTAGATGAGGGCATCAGTAAGTCTCTTGATTGGATTCCTCGAATAGGG
ATGCAATTTGATACCCTAGATGctgcatttgaattttggaagAACTACGGAGGCCGAACT
GGTTTTGGGGTCCGAAAAATGTATGCAAACAAGAGTCGAAGAGATGGACAAATTACTACA
GTCAGATATGTGTGCGCAAAAGAGGGTCATCGAGTACCAGATAAACGTGATCATCTAACA
AAGACCCCTAGAGCAGAAACAAGAACAGAATGTCTTGTACGCTTGGGACTGCAATTCAAT
AGAGAAAGTAGCAAGTTTGAAGTTCATGATTTTGTGAGTGAGCATAACCATGTTCTGCAT
ACTGAGGAAACATGTTTCATGATTCCAACTCAACGGAATCTAGTAGATGGCCAAActgtt
catattgattttgcGACTGACTCTGGACTTAAGCCAAAGGCTGCACACCAATTTTTCAGT
CAACAAGTTGGTGGGAGGGAAAATTTGGGATACACTGAAAGAGATCAAAAAAATTACTTG
AGAAGTAAGCGCCAAAAGGACATGGCCTATGGAGAAGCGGGGAGTCTCTTGAGATATTTA
CACAACCAATCTTGTGAGAACCCCTCATTTCAATATGCTGTACAACTGGATAGTGAAGAA
CAGATTACAAATATTTTTTGGGCAGATACAAGGATGATTATTGCTTATGCTCATTTCGGA
GATGTCATTACTTTCGACACCACATATAGTACTAATAAAGAATATAGGCCTTTTGGGGTA
TTTGCTGGGTTTAATCATCACAGAGAGACTGTAATATTTGGGGCTGCTCTCCTTTATGAT
GAGACCGCTGAATCTTTTAAGTGGCTGTTCCAGACATTCCTAGAAGCACATAAGCAAAAA
ACGCCGAAGACTATATTTACAGACCAAGATCCGGCAATGGCAAAGGCATTGTCTGAGGTG
CTTCCAGATACATTTCACGGATTATGTAGTTGGCATATAATGCAAAATGGaattaagcat
ttgggatacCTGATGAAGGAAGGCTCATATTTTCTTACAGAATTTTCAACATGCATGTAT
GAGCACGAGGAAGTggaagaatttgaagatgcTTGGAGTGCTATGCTAGACAGATATAAT
GTTCGCACCAATCCATGGTTGCTGAAGACATATGAAATTAAGGAGAAATGGGCTAAATGT
CACATGAAAGAGGTGTTTACCATTGGAATGCGAAGTACACAGCTTAGTGAAAGCCTTAAC
AGTGATTTGAAAGATCACTTGAAGTCAGACATGGATATCATACGCTTTTTCAATCAGTTT
GAAAGAGTCGCTGATGATAAGCACTATAAGGAGCTAGAAGCTGAGTATAATTCTAGACAA
AAGTTACCAAGAGTGAAGGTCCAGAAATCGCCTGTACTACAACAAGCAGCGAAAGTATAC
ACTCCAGCAATTTTTGAAAAGTATTTTCAAGAGGAATTTGATTGGTCTTCAGCAGCTATT
ATAAAACAGCATGAGGATTCTACTCAAACACATGAGTATACAATTGCCCTAgtagatgaa
aagaaaaagcataAGGAGcataagAGGTGGACCAGGGAGGCAAGAAATGAGGTTGTTGCA
AGCATGAATGAGACCAATGTAGTGGATGATAAGAAATTGGCTATAGGTAAGCGATATAGA
AGTGCTTGCCCTATATTAGTTGATATTGCATCTAGAGCATCTGGAGATGAAAAAGCCTTT
AAGTTGGTAATGAAAGTCGCACACGAGCTAAGGAAACAAGTTGAGGACATCTTTTTGaac
aaaccaacaacaagtCCTGATGAACATAATAATTCTTCACAAGGTGAAGGTGAGAGGATT
GTTCAAGAAAGTCAGCTTGAAGACTTGCTTCTAAAGGTAAAAGGtctgaagaagaaaacc
agtTGTAAAGGTCGCAAAAAACGCCCCAAGGCTTGGCATGAGAATATAGgcaagagaaag
agaaaatattCAAGGAAAGATAATTCAATTCAAGAATCGGATCAGGGTCAAGAAGTTGAA
CCACCAAAAAAGGCAAACAAGAACTCAACTGATAAGAATACATCAGTGTCTAATAATGAT
CAAACAGTACCTCAACAATCACAGGTTCAAGCTCAACCatcaagaaagagaaacaccAGA
TCGTCTAATAAAGATCAATCACTGCCTCAACCATCTGagAATCAAGAAGCTAGACCTTca
agaaagagaaataagaaatcCTCTACTGAAAACCAATCACTACCTCAAGAGTCTCAGGAT
CAAGGAGCTCCACCATCAAGCAAGAGGAAGAAACAATTGTCCACTCGTTTAGTTGGTTAT
CAAACATAG

>gene20514 trans=rna27226 length=1821
ATGATCACCATGGCTTCTCTATCATCTCCACTAGTCACCAAAACAACCATTCCCACTTCA
AATTCCCTCTCATCCCTCTCTCAGAACAGTTCCCACATTTCCTTAGTCCAGAACTCTAAG
CCTTCCTTCATACGTAGTAGCAGGATCATATGCAAATGCACAAGCAGTAATCAAAACCCT
AGCGATGAACATAAACATTCTCATCAAACAAACCTAGACCGGAGAAATGTGCTCATTGGG
CTGGGAGGTTTATACGGAGTTGGTCTTGGCAGCGCCGACCCTTTCGCCTTTGCGAAGCCG
GTGGCGCCACCAGACTTATCCAAGTGCGGAGCAGCAGATTTACCACCCGGTGCTACACCA
ATAAATTGCTGCCCACCAATATCTGACAAGATAGTCGATTTCACCTTCCcttcctcctct
cctctccgCGTCAGACCCGCAGCTCACGCCGTCGATCAAGCCTACATCGACAAATACTCC
AAGGCCATTGAGCTCATGAAAGCCCTCCCCGACTCCGATCCACGCAGCTTTTCGCAACAA
GCCGATATTCACTGCGCTTACTGCGACGGCGCTTATGATCAAGTCGGTTTTCCTGACCTC
GAGCTTCAAATCCACCAGTCATGGCTCTTCTACCCCTTCCACAGATActacttatacttc
tacgAGAAAATACTCGGAAAACTCATCGACGACCCCACTTTCGCCTTGCCATTTTGGAAC
TGGGACTCTCCTCCGGGGATGAAGCTGCCAGCCCTATTCGCAGACCCAAAATCGCCGCTC
TACAACGAGCTCCGAAACGCTAACCACCAGCCTCCGACGCTCCTCGACTTAGACTGGAAC
CTCACCGACACGCCGACGACCGAGGCTGATCAAATATCGAGCAATCTGAAGATCATGTAC
AGGCAGATGGTGTCCAACGCCAAGAAGCAGCAGCTCTTCTTTGGAACAGCTTATAGGGCT
GGCACCGATCCATCTCCGGGTTCCGGCTCAATCGAGTCAACTCCTCACGGACCTGTCCAC
GTATGGACCGGTGATAACACGCAACCTAACTACGAGGACATGGGGAACTTCTACTCTGCA
GCTAGAGACCCTATTTTCTTCTCACATCATTCTAACGTTGATAGGATGTGGAGTGTATGG
AAAACTTTGGGTGCTACTAATAAGGATATTACAGATCCAGATTGGTTGGACACAGGGTTT
CTATTTTACGACGAGAATGCGCAACTAGTGCGCGTGAAGGTACGCGACTGCCTTGACTCC
AAAAAGCTAGGGTATGTGTATCAAGACGTGGACATTCCATGGTTGACGTCCAAGCCAACA
CCGCGTAGGTCGAAGCTTGCGAAAACAGCTAAGGCagttggggtggcgcgtgcaGCGACG
TCCGGACCAAAGGTCGTAGGGAGAGGCGATTTTCCCATAAAGTTGGACTCGAAGATTAGT
ACGGTGGTAAAGAGACcgaagcagaagaagaggagcaagaaggagaaggaggacgAGGAG
GAGATACTAGTGATCGGAGGGATCGAATTCGAGAAAGACACGGCAGTGAAGTTTGATGTT
TACGTGAATGACTTGGAAGACGATGATGAGCCGGGGAAGCCCGACGACAGTGAGTTTGCG
GGGAGCTTTGTGAACGTGCCCCACAAGCATaaggacaagaagaagaagaagaccaagagT
TGCCTGAGGTTGGGATTAACGGACTTGCTGGAGGATTTGGGGgctgaagatgatgagagT
GTGGTGGTGACTTTGGTGCCGAGGTATGGGACTAAGTCTCTCAAGATTGACACTATCAAA
ATTGAGTTTCTTGCTGATTAA
>gene20720 trans=rna27466 length=885
ATGGAAGATTTTCCACCTGGGTTTAGATTCTACCCAACAGAGGAGGAACtggtttcattt
tatttgCCCCACAAGCTAGATGGAACGAGGAAGGACGTGAACCGGGTTATGGACCGGATC
ATACCTGTGCTTGACATATACGAGTTTAATCCTTGGGATCTCCCACGAAATTCAGGAGAA
ATATGCCATGGAGATCAAGAGCAGtggttcttcttcatcccgAGACAAGAGAGTGAAGCA
CGGGGAGGGAGACCGAAACGACTCACTACTACTGGATATTGGAAGGCAACTGGTTCTCCA
AGTTATGTTTACTCTTCCAGTTCCAGCAGTACTAATCATGGTGCCATCGGCCTCAAAAGA
ACTATGGTCTTCTACACTGGTAGAGCTCCCAAAGGAAGCAAAACCGAGTGGAAGATGAAT
GAGTACAAAGccattgaagaagatgatcaaCTTCATGcaccttcttcatcatcaaacGCC
ACTCCTGCTCCTGCGTTAAGGCAAGAATTCAGTTTATGCCGAGTCTACAAGAAATCGAAA
TGCTTGAGGGCATTTGACAGACGACCTTCAGGCACCGGTGATATCATGCGCAGACCTACG
GTTACAGTTCAATTACCAGCTCTGCCGCAGTTAGGTACAGATCATCATAACGAGGGTTCT
ACTTATCCAACAGCGATTTCGCATGCTCAGAACATCATCCCAGCTGCTCCTAATTCATAT
AATGTGGAAATGGAGAGAATAAGTACTTTAAGCTCGTCTGGGAGTTCATCCTCAGGAGAC
CATGGCCAACCCTCTCAATCTGGACAGAGCACTGGAAGCTTGCCAGTGGCGGTTGACAAC
GGTGAACCTCTGTGGGAACTGGACCAACTGGATTGGTTTAATTAA

>gene21088 trans=rna27975 length=387
ATGGCCAAGACAGGGAAGCTGACCAAGCTCAAGTCGGCCATAAAGAGATGGCCCTCCTTC
ACCAAACTGGCTCGCACCACAAGCTCCATAGCCGCCGCAAACGAAGACTCGTCGTCCGAC
CAGTACGACAACGACAGGGCAGCAGTGATCTCCAAGCAGCTTCACGCCGTCTACGTGGGG
AAGTCGCGGCGGCGGTACATGGTGAGCTCCGACGTGGTGGAGCACCCCATAATTCAAGAG
CTGGTGGACAAGTCgtgtgaggaagaagaaggggtAGTGGTGGTTTCTTGCGAGGTCGTG
CTGTTTGAGCACTTGCTGTGGATGCTTGAGAACGCAGAGACGCAGTTGGGTTCCATGGAT
GAGCTTGTTGAGTTCTACACTTGCTGA


>gene21105 trans=rna28005 length=438
ATGGCAGACTCGGCCCGATCCTCATCAGATACAATAATTCAATTGCATGGTGAAGAATTT
TGGCCTCTTTCAGGAAAACCTTTCTTTGATATAATACTCGCAAAATCACATGTCAAACCT
TCTTACATGCTGGGAATTCCAGCCAAACTTCATTCAATACTACCACCTTGTTCAATCCCT
ACGGTTCTCAACTTTGCGGGAAAAAGTTGGGAGATGACATGTGGTGGAAAACACCGAAAG
CACAAGTTGGATAAAGAGTCATGGAAAGCATTTGTTGATGACAACAAGTTAAAGGCTGGC
GATGGATGTGTGTTTGAAGTCATGGAGTGCAGCACTACAAAACTAGAATTAAGAGTCCAA
ATCCTCCGAGGTGACATCCCAGCTGAACTCCTAGAGAAGGAAAGAGGTGATGAAGCCGAG
AAACCCATTGTTCTTTGA


>gene21458 trans=rna28509 length=1191
atgGATTTTGCAGAAGCGAAGCGAAGGAGCAATTTTCCTGCTAGATTTTTAGCAGCTGCA
GTCCTCATTACTATTTGCATGTTTGTCTACAAGCAGTCACTTAACTCCAGCAGTGAACCC
AACCTGTTCTCTTATCATGAAGCAGGAGTAACACATGTATTGGTTACTGGAGGTGCTGGC
TACATAGGTTCTCATGCTGCACTTAGGCTGCTCAAAGATTCATACCGTGTAACCATAGTG
GATAATCTTTCTCGAGGAAATATTGGTGCCGTTAGGATTCTTCAGCAGTTATTTCCAGAA
TCTGGGAGGCTTCAGTTTATTAAAGCTGACCTGGGAGATGCAAAAGCTGTGAATAAAATC
TTCTCAGAAAATGCATTTGATGCTGTGATGCATTTTGCAGCTGTTGCATATGTTGGCGAA
AGTACACTTGAACCTCTTCGGTAttatcacaatatcacatcaaatACGCTACTGGTTTTG
GAGGCAATGGTAGCACACAATGTAAAGACATTGATCTATTCTAGTACTTGTGCCACATAT
GGCGAACCCAAGACAATGCCAATTACAGAAGAAACTGAGCAAGTTCCAATTAATCCATAT
GGAAAAGCCAAGAAGATGGCAGAAGATATCATACTGGATTTATCCAAGAACTCAAATATG
GCCGTCATGATCTTACGATATTTCAATGTGATAGGATCAGATCCTGAGGGAAGATTAGGA
GAGGCTCCTCGACCTGAGCTACGCGAGCAGGGCCGAATATCTGGAGCTTGTTTTGATGCA
GCTCGAGGAATTATTTCTGGACTGAAGGTCAGAGGAATAGATTATGCAACACCTGATGGC
ACTTGCGTGAGGGACTATATTGATGTCACTGACCTGGTTGATGCTCATGTAAAAGCTCTT
GCCAACGCACAGCCTAGAAAAGTTGGCATCTACAATGTGGGAACTGGAAAAGGTAGTTCA
GTGAAGGAGTTTGTGGAAGCATGTAAGAAGGCAACTGGGGCAGATATAAAGGTTGAGTAT
CTAGGCCGAAGGCCAGGGGATTATGCTAAAGTCTATAGTGATCCTTCCAAGATAAGGAAT
GAGTTGAACTGGACAGCTCAGCACACCGATCTTCAACAGAGCCTGCAGACTGCATGGAGA
TGGcaaaaaaaacatttcaaTGGTTATGATACTTTAAATACTATGGCTTGA


>gene2160 trans=rna2725 length=3048
ATGGAGAGTTATTTGCAGAATTTTGGGGAAGTGAAGGCAAAGGGATCGTCTGAAGAAACG
TTGCAGAAATGGAGGAAGCTTTGTGGGGTAGTGAAGAACCCGAAAAGACGGTTTCGGTTC
ACTGCTAATCTTTCCAAGCGTACAGAGGCTGCGGCCATGCGCCGTACCAATCAGGAGAAA
TTGAGGATTGCAGTTTTGGTTTCTAAAGCTGCATTTCAATTTATTCAAGGTGTACAACCA
AGTGACTATGTTCTACCTCAGGAAGTTAAAGCCGCGGGTTTTGAGATTTGTGCTGATGAA
GTGGGATCCATTGTGGAAGGTCATGATGTGAAGAAGCTGAAATTTCATGGAGGTGTAACT
GGCCTTACAAAGAAGCTGTGTACATCAGTAGAAGATGGGCTTAATACCGAAACTGATTTG
AACACTCGAAGACAAGAGATTTTCGGCATTAATAAGTTTACTGAGAGTGAGCAGCGTGGt
ttctttgtatttgtttgGGAAGCCCTGCAGGACATGACTCTTATGATCCTTGGAGTGTGT
GCTTTTGTGTCGCTTCTCGTTGGAATAGCAATGGAAGGATGGCCAGTAGGAGCTCATGAT
GGGCTTGGAATTGTTGCCAGTATCATGTTGGTTGTGTTTGTCACAGCAACAAGTGATTAT
CGCCAATCACTACAGTTCAAGGACTTGgacaaggagaagaaaaagattgcTATGCAAGTA
ACAAGAAATGGATATAGGCAGAAAATGTCTATATATGAACTACTTCCTGGTGACATTGTA
CACCTTTCTATTGGAGACCAAGTACCTGCTGATGGTCTATTTGTTTCTGGATTTTCTGTC
TTAATTGATGAATCCAGTTTAACTGGTGAGAGTGAGCCTATAATGGTAACTCCTGAAAat
ccctttcttctttctggaACTAAGGTTCAAGATGGATCATGCAAGATGATGGTCACCACA
GTTGGGATGAGAACTCAATGGGGCAAACTGATGGCCACACTAAGTGAAGGCGGAGATGAT
GAAACCCCATTGCAAGTGAAGTTGAATGGAGTGGCAACCATCATTGGTAAGATAGGACTT
TTCTTTGCTGTTGTGACTTTTGCTGTTATGGTGCAAGGACTGTTTAGTCAAAAACTGAGC
GAAGGGACACAATGGAGCTGGAATGGAGATGATGCAATGAAATTGCTAGAGTTCTTTGCT
ATTGCAGTTacaattgttgttgttgctgtacCTGAGGGGTTGCCACTGGCTGTGACATTG
AGCCTTGCGTTTGccatgaagaaaatgatgaatgatAAGGCGCTTGTTCGTCATCTAGCA
GCTTGCGAAACTATGGGATCAGCCACCAACATTTGCAGTGACAAAACTGGGACACTGACT
ACCAACAAAATGACTGTTGTCAAGTCATGCCTTTGCATGAATGTCAAAGATGTGAGCAAC
CTCAGTGATGCTTCAAGCTTGTTCTCTGATCTTCCGGAATCTGTTAAGAAGTTGTTGCTG
CAATCGATATTTAATAACACTGGTGGAGAAGTTGTGGTTAACAAAGGTGGCAAGAATGAG
ATGTTGGGAACACCTACCGACACTGCATTGTTGGCGTTTGGCTTGGCACTTGGTGGAGAT
TTTCAAGCAGAGAGAAAAGCTTCTAAAATTGTGAAAGTTGAGCCTTTcaactcaacaaag
aaaagaatgggGGTCGTGTTGGAACTGCCTGAAGGAGGAGGTTTCAGAGCACATACTAAA
GGTGCTTCAGAAATCATTTTGGCCAACTGTGATAAGGTGATCAATTCAAATGGTGAAACT
GTTCCTCTTGATGAGGCATCCATTAACCATCTCAAAGTTACTATCAATGATTTTGCTTGT
GAGGCTCTTCGAACTTTATGCCTTGGCTATATGGATTTAGACAAATTCTCTGCTGAGGAT
GCCATTCCAACTTCTGGATATACTTGCTTAGGAATTGTTGGCATTAAAGATCCTGTTCGT
CCCGGTGTGAAGGAGTCTGTTGCAGTTTGCCGTTCAGCTGGTATCACAGTAAGAATGGTT
ACAGGAGACAATATCCACACTGCAAAGGCCATAGCAAGGGAATGTGGAATTCTCACAGAT
GATGGATTAGCCATTGAAGGTCCGGAGTTCAGGGagaagaatcaagaagaaTTGCTTTCA
CTAATTCCTAAAATTCAGGTCATGGCACGATCATCGCCTCTAGACAAGCATACACTGGTG
AAACACTTGAGGACaacatttgatgaagttgttgCTGTAACTGGTGATGGAACAAATGAT
GCCCCAGCACTTCATGAGGCAGATATTGGACTAGCCATGGGCATTGCCGGAACTGAGGTG
GCTAAGGAGAGTGCTGATGTTATAATTCTGGATGATAATTTCTCCACAATTGTGACAGTG
GCAAAATGGGGACGTTCGGTTTACATCAACATTCAAAAATTTGTGCAGTTCCAGCTGACT
GTCAATATTGTTGCACTGATTGTTAATTTCTCCTCGGCTTGTTTGACAGGGAGTGCACCC
CTCACTGCTGTTCAGCTACTGTGGGTGAACATGATTATGGACACACTGGGAGCACTTGCA
CTTGCAACTGAGCCTCCAAATAATGATTTAATGAAGCGTCCACCAGTTGGAAAGAGGCAA
AATTTCATCAGTAATGTAATGTGGAGGAATATTTTGGGGCAGTCTTTCTATCAGTTTACA
GTAATATGGCTTCTTCAGGCAAAAGGAGAATCAATATTTGGTCTTGATGGACCAGATTCT
CATCTGATCCTGAACACTCTCATTTTCAATACATTTGTCTTCTGTCAGGTGTTCAACGAA
ATAAGCTCGCGTGAGATGGAAGACATAGATGTTTTCAAGGGCATATTGGATAACTATGTT
TTCGTTGCAGTCCTCGGTTCCACAGTTGTGTTCCAGATCATTATTATCGAGTTCCTGGGG
AAGTTTGCTAGCACAACACCTCTCACCTTGTGTCAATGGTTTGTTACCGTCTTCATTGGC
TTTATAGGGATGCCAATTGCTGCTTTCTTGAAGATGATTCCTGTTTGA

>gene21883 trans=rna29051 length=1044
aTGGCAATGGAAGAGGTGGTGGTGCCAAACCCATTGATGATCTCTTTGAAGGAGGAAAAT
AAAAGCTGTGTAAACTATGCATTCAGGTGCAGTTGGGATATTTCAAGAGAGAAGAACCTG
GTCTGTGTGACCAGTGGGAATTCATACCTGGGTTCTCACATAGTTAGAGCTCTTTTGGCG
CACGGATACCTGGTTCGAGTCACCATTCAAAACCAAGAGGATTATGAAGACATGAAGAAG
CTAATGAGAGATGAAGAGATACACCAGCTAGAGAGTGTTGTTGTGGCAAAGATGGGAAAC
TTGGATATGCTTTGTGATGCTTTTAGGGGTTGCCATGCAATTTTTCATAGCTCCTCCTTC
ATTGATCCACATGGTGTCACTGGTTATTCTGGACAGATGGCATTTCTTGAAACTGAAGGG
GCAAAGAATGTGATAGAAGCTTGTGGGAGGGCAACATATGCGAAGAGATGCATCTTCACT
TCCTCTCTTCTTGCCTGTATCTGGGCAGGCGATAGCGAGAACAAGGTCATTGATGAGTTT
AGCTGGAGCAATGTAGAATTCTGCAGAGAAAACAAGCTTTGGCTGGCTTTGGGGAAGACC
ACTGCGGAGATAGCTTCTTGGAGAAAGTCGAAGGAAATGAAAGTTAATCTTGTGACAGTT
TGCCCTGGCCTTCACATGGACCCATGTGCTCACCAGGACAACTATATACCCTATCTCAAA
GGTGGCAAGGACATGCTTAAAAATGGTCACTTAGCCATTGAGGATGTGAAGAAGGCCGCA
GAGGCGCACGTCTATGTTTATGAAGCCATGGATAATGGAGCATGTGGGAGATACCTATGC
TTTGGGAAGGTTATAAGAACAAGAAGTGAAGCCATCGAACTAGAAAACAGCTTAAAAGTT
CAGGGTTTGTTatcaggaggaggaggaagccaTGAAGTCTCAGATGAAGAAGCAGATGCA
GAAATAAACAGCATGCTTAGTAATGCAAAGCTTGTCAGATTGATTCAAACTTCTAAAAGA
TTATCGTGCAAGCTAGAAGTTTAG

>gene22001 trans=rna29197 length=990
ATGGCAAACTTATCAGTGAAGAAAGTTGAGGTCTGCAGGGTGGCACCAAAACCAGGTTCA
CCAGAGAACCAATCACTTCCTCTAACACTTTTCGACTTATTCTGGCTCCGGTTTCCACCC
GTAGAACGCCTCTACTTCTACCAAACCTCTTCCACCGATTCCGTACTTTCCCAACTCAAA
ACCTCCCTCTCTTTAGCTCTCCAACACTTCCCACCTCTAGCCGGAAACCTCATCTGGCCC
CAAGACTCCCTCAAACCCCTTCTTAGCTACGTTCAAGGCGACGCGGTCTCAGTCACCGTA
GCTGAGTCCGATGCTGATTTCGACCACCTTATAAACAGTGTATTTCTTGCAGCCAAAGAT
TTTAGTCATCTTGTTCCTCAGGTGGATGTCACTGATGAGAGAGCCGCCGCGATGGCATTG
CAAATCACTGTCTTTCCCAACCGAGGCTTCTCTATCGGAACGGCCATGCACCACGCAGTC
CTTGACGGAAAAACTTCGACTTCGTTTGTCAAAGCATGGGCTTATATATGCAAGCATGAA
GAATTAAAAATACACTCCAGGTCCAGGTTGGACCCTCCAATACCCGCAACGTATTTTGGA
AACTGCATAGTGGGTCGTGTAGCAGTTGCAGAAACCAAGGGGCTGTTGAGTGAAGATGGA
CTGGTTGTAGCTGTAAGTGCAATTACAGAAGCTCTAAGAAGCTTGGAGAAAGGGGTTTTG
GATGGGGCAGAAGATTGGGTTTCGAACTTTCTTGATTTTTCGCTGTATGATAGGATATAT
GCGATTGCAGGGTCACATAGGTTTGAGGTTTATGATACTGATTTTGGATGGGGAAGGCCA
AAGAGGGTTGAGGTCATCTCCATTGATAAGACGAGTGCCATTTCTCTTTCGGATAGTAAg
aatggtggtggaggtgttGAGGTTGGCTTGGTTTTGAAGAAACACTATATGGAGGCCTTT
GATGCTCTGTTTTCTAGCCTAGTGCATTAG


>gene22216 trans=rna29484 length=960
ATGGATTCAAATACCCATCTCAATCTGGAGCACCAACCCCACCAACCCAACTCTGGGTTG
CTCCGGTTTCGCTCTGCTCCCAGCTCACTCTTCGCCGAGAACAACGCCGCCGATTTGGGC
GTCAATAAGGGAGCTTCCATCGAGGGTTCTGACTCTGACAGACTGTTCTCGAGATTCGTG
GGTTATAGTCATACCAACGACTCGGAATCGTGGCCGTCGAGCTTCCAGGAGTTTGAGGAC
AAATCTACGGTGACGGAGGCGGCTGTGACGGCGAGTCGTATCAGCTCACAGCAACAGGGG
TTTGCTGGTCTTCCGCCTCATTATCCGAGACAGAACTCGTTTGGGAGTGGTAATGGTTCT
TATGGGTTGGTGGGTTCGGCCGCAGTGGATCAACACCCGCAAACCAAGACCGTTACTTCC
AATCTTGTTCGGCAGAGTAGTTCTCCTGCTGGGCTTTTCTCCAACAACTCTATTCAAAAT
GGATTCCCATTTGGAGCCTGGAATGATCCATCAAATTTTGCTGAGAATTTAGATGGCATG
AGAAGAGACCAAGATACTGACCAGAAGTTATTCTCTGCTCCTCAGAATGGTGATCTTGGG
AACCGAGTTCATATATTATCCCACCACTTGAGTTTACCAAAAAATTCAGCAGAAGTTGCC
ATGGAAAAGTTCCTCCAACTCCAAGATTCTGTACCTTGCAAAGTTAGAGCAAAGCGAGGT
TGTGCCACTCATCCCCGAAGCATTGCAGAAAGaGTGAGAAGAACACGGATTAGTGAACGG
ATGAGGAAACTACAAGAGCTTGTGCCAAACATGGACAAGCAAACAAATACGGCAGACATG
TTAGACTTGGCTGTTGATTATATTAAAGAACTTCAGAAACAGTTCAAGAGTCTGAGCGAT
GTTCGAGCCAACTGCAAGTGTTTGAGTATGCAGAAGCCGGTTCAAAATCAGATAGTTTGA

>gene22493 trans=rna29908 length=2175
ATGGAGACCGTAACCCAGAATGGATACCACCAGAATGGGATCCAAAACGGTTCCTTGGAC
ATTCTCTGCGTCAAAACAGAGTCCCTCAAAGCTGTTTCGGACCCGCTTAACTGGGGAGCG
GCGGCGGAGTCCATGACAGGCAGCCACCTTGATGAAGTGAAGCGCATGGTGGCCGAGTAC
AGGAAGCCTGTGGTGAAGCTCGGTGGAAAGACCTTGACTATTGCTCAGGTCGCGGCCATA
GCTAACCATGACTCTGGTGTCAAGGTTGAACTGGATGAGTCTGCCAGGGCTGGTGTGAAG
GCCAGTAGTGACTGGGTGATGGACTCCATGAACAAAGGAACAGACAGCTATGGTGTCACC
ACCGGGTTCGGTGCGACCTCCCACAGACGAACCAAGCAAGGCGCTGCACTTCAGAAAGAG
CTGATTAGATTCTTGAACGCTGGAGTATTTGGCAAGGGAACAGAGTCTCACACTCTGCCT
CACCCCACAACAAGAGCAGCCATGCTTGTTAGAATCAACACTCTCCTGCAAGGCTACTCC
GGCATAAGATTCGAAATCTTAGAAGCCATCACCAAGTTTCTCAACCACAACATTACTCCC
TGCTTGCCTCTCCGCGGCACCATCTCCTCCTCCGGAGACCTTGTGCCGCTTTCCTATATT
GCCGGACTACTAACCGGCCGCCCCAATTCTAAGTCGGTTGGACCAAAAGGCGAGACCCTC
AATGCTGCTCAGGCTTTCGAACAAGTCGGTATCAGCTCAGGGTTTTTCGAGTTGCAGCCT
AAAGAAGGACTTGCTCTTGTTAATGGTACTGCTGTTGGCTCTGGCTTGGCCTCCACGGTT
CTTTTCGAGACCAACATTTTAACCTTGCTTTCCGAAATCTTGTCTGCGATTTTCGCTGAA
GTAATGCAGGGGAAGCCTGAGTTTACAGACCACTTGACACACAAGTTGAAGCACCACCCT
GGTCAAATTGAGGCCGCTGCAATTATGGAGTACATTTTGGATGGCAGTGATTACGTTAAA
GCTGCTAAGAAGCTACATGAGCAGGACCCTCTTCAGAAGCCTAAACAAGACCGTTACGCT
CTCCGAACCTCACCACAATGGCTCGGTCCACTAATTGAAGTGATCCGATTTTCGACAAAA
TCAATCGAGAGGGAGATTAATTCTGTTAATGACAACCCTCTGATCGATGTTTCAAGGAAC
AAGGCATTGCATGGTGGCAACTTCCAGGGTACCCCAATTGGAGTATCCATGGATAACACA
CGTCTGGCTATTGCATCCATTGGAAAGCTCATGTTTGCTCAATTTTCAGAACTTGTCAAT
GATTATTACAACAATGGCTTGCCATCCAATTTGTCCGGTGGGAGGAACCCAAGTTTGGAT
TATGGCTTTAAGGGAGCTGAGATTGCCATGGCATCTTATTGTTCTGAGCTTCAGTTTCTC
GCAAATCCAGTGACCAACCATGTCCAGAGTGCTGAGCAACACAACCAGGATGTCAACTCT
TTGGGGCTGATTTCGTCACGAAAAACTGCAGAAGCAGTTGACATACTGAAGCTCATGTCT
TCCACATTTTTGGTAGCGCTTTGCCAAGCCATTGATTTGAGGCATTTGGAGGAGAACTTG
AAGAGCACGGTTAAGAACACTGTGAGTCAGTTGGCCAAGAGGCTTTTAACTACCGGGGTG
AATGGAGAGCTTCACCCTTCGAGGTTCTGTGAGAAGGATTTGCTTATGGTTGTCGAAAGG
GAGTACCTTTTCGCCTACATTGACGATCCTTGCAGCGCTACATATCCGTTGATGCAAAGG
CTAAGGCAAGTGCTTGTTGAACACGCCTTGACAAATGGTGAAAATGAGAAGAACGCAAAC
ACTTCAATTTTCCAAAAGATTTCGGCATTTGAGGAAGAGCTTAAGACCATTTTGCCTAAA
GAGGTTGAGAGCGCTAGGGCTGCATGCGAGAGCGGTAATGCGGCGATTCCAAACAGAATC
ATCGAGTGCAGGTCATATCCTTTGTACAAATTTGTGAGGGAGGAGTTGGGGGGAGAGTTC
TTGACGGGCGAAAAGGTCAGGTCACCCGGGGAGGAGTGTGACAAGGTATTCACAGCTATG
TGCCAGGGGAAAATCATTGATCCAATTCTCGATTGCCTCAGTGGTTGGAACGGTGAACCT
CTTCCGATATGCTAG

>gene22797 trans=rna30310 length=969
ATGGCTGCAGCTCCAAGTGAGTCCATACCCTCTGTAAATAAGGCCTGGGTCTATTCAGAG
TATGGAAAAACTTCTGAtgttctcaagtttgatccaAGTGTGGCTGTTCCTGAAATTAAA
GAGGATCAGGTGCTGATCAAGGTTGTTGCTGCTTCTCTTAACCCAGTTGATTTTAAGAGG
GCTCTTGGTTACTTCAAGGACACTGACTCTCCCCTACCTACAATTCCAGGGTATGATGTA
GCTGGTGTGGTGGTAAAGGTAGGAAGCCAAGTAACCAAGTTTAAGGTGGGGGATGAAGTG
TATGGGGATCTCAATGAGACAGCATTGGTGAACCCAACAAGGTTTGGGTCTTTGGCAGAG
TACACTGCTGCAGATGAAAGAGTATTGGctcacaaacccaaaaacctgaGCTTTATTGAA
GCTGCTAGCCTTCCCTTGGCTATTGAAACTGCCCATGAAGGGCTTGAAAGAGCTGAACTT
TCTGCTGGTAAATCCGTCCTTGTTTTGGGAGGCGCTGGGGGTGTTGGAACACATATTATT
CAGCTTGCAAAGCATGTTTATGGGGCTTCCAAAGTAGCAGCTACTGCAAGCACTAAGAAA
CTGGATTTGTTGAGAACCTTGGGTGCTGATTTGGCTATCGATTACACCAAGGAGAACTTC
GAGGACCTGCCAGAGAAATTTGATGTAGTGTATGATGCAGTTGggGAGACAGATAAGGCT
GTGAAGGCGGTGAAAGAAGGTGGGAAGGTTGTAACAATAGTAGGTCCAGCAACGCCACCG
GCTATCCTTTTTGTGCTTACCTCTAAAGGGTCTGTGTTGGAGAAACTGAAGCCTTACTTG
GAGAGTGGGAAGGTGAAGCCAGTTCTTGATCCCACAAGTCCATATCCCTTTACTAAAGTT
GTTGAAGCATTTGGTTACCTTGAGAGTTCCAGAGCTACCGGAAAGGTGGTTGTGTATCCC
ATCCCATGA

>gene23117 trans=rna30753 length=279
ATGGAATTGAGCTTAGCAGATACGTTGGTGAAGATAGCCCTGTTTTTCCTGGTTCAGGGT
TTGGTGTATCTCATCCTTTCCAAGTCATCAAACATCTTCTCCTCCAAATCCAACATGATG
AGATCCCATAGCTTCAAACCAGCTCGATCTGTAAGTATTCGTCGCATGCTCGCCACTCTT
GCCGACTTACCTGCCGGTGGTGAGCTCTCTCCTTCATCCAGGGACCTGCATTCCCCCAGT
TAccaacaaaattcaaactcCAGCCTACATCTCAATTGA


>gene23206 trans=rna30862 length=1170
atggtgaCCGTTGAGGAAGTCCGCAAGGCTCAACGCGCTGAGGGTCCGGCCACTGTCTTG
GCCATCGGGACAGCGACACCACCCAACTGTATTGACCAGAGCACATACCCCGACTACTAC
TTTCGTATCACCAACAGTGAGCACAAGGCTGAGCTCAAGGAGAAATTCCAGCGCATGTGT
GACAAATCTATGATCAAGAAGCGTTACATGTACTTGACTGAAGAAATTCTTAAAGAGAAT
CCCAGTATGTGCGAGTACATGGCGCCTTCACTTGATGCAAGACAAGACATGGTGGTAGTT
GAAATTCCAAAGCTTGGAAAAGATGCCGCTGTCAAGGCCATTAAGGAATGGGGTCAGCCC
AAGTCCAGAATCACCCACTTGGTCTTTTGTACCACTAGTGGTGTCGACATGCCCGGTGCC
GATTACCAGCTCACGAAGCTCTTAGGCCTCCGCCCGTCCGTCAAGCGTCTCATGATGTAC
CAGCAAGGCTGTTTCGCCGGAGGCACGGTGCTCCGGTTGGCAAAAGACTTGGCTGAGAAC
AACCGGGGGGCACGTGTTCTCGTTGTTTGCTCTGAGATCACTGCCGTGACCTTCCGTGGG
CCTAGCGACACCCATCTCGATAGTCTTGTGGGCCAAGCTTTGTTCGGTGATGGTGCCGCA
GCTATAATTGTTGGGTCTGACCCATTGCCCGAGGTTGAGAGGCCTTTGTTTGAGCTTGTC
TCAGCGGCCCAAACTATCCTTCCCGATAGTGACGGAGCCATCGACGGGCATCTTCGTGAA
GTTGGGCTCACATTTCACCTCCTCAAAGATGTTCCTGGGCTGATTTCGAAGAACATCGAG
AAGAGTCTCAACGAGGCCTTCAAACCTTTGAATATCACTGACTGGAACTCACTTTTCTGG
ATTGCACACCCAGGTGGCCCAGCAATTTTGGACCAAGTGGAAGCTAAATTGGCCCTCAAG
CCTGAGAAGTTGGAAGCCACGAGGCATATCCTATCCGAGTATGGAAACATGTCTAGTGCT
TGTGTGTTGTTTATTTTGGACGAAGTCAGGAGGAAGTCTGCAGCTAATGGGCACAAGACC
ACCGGAGAGGGCCTGGAGTGGGGTGTTCTATTTGGGTTTGGGCCTGGGCTCACCGTCGAG
ACCGTCGTGCTTCACAGTGTATCTGCTTGA

>gene23569 trans=rna31314 length=1038
ATGGAAGACGATTGGGATCTCACCGCCGTGGTGAGAGGCTGCTCCACCGccactaccacc
accaccaccaccaccaccaccaccaccacaaagCCAACCACCTCTTTCATCTCAGACCTT
CATCACCACTTCCACTCTAGccctctcctctcttcttcatttggTCAACAGGGCTTTGTC
TCCAACAACACTAGTCAAAcccaaacacaaacccaaagCTTCTCTGTTCTTCCTATTGTT
CCAGATCCCATTAAACCCACAAGTGCAATTGAGGAACTGCATGATCTTTACAAGCCATTC
TTCCCCAAATCTCATCACAAGATTCACACCccatctcttctttctcctcccCCACAAATC
ACTCCACAACCTAATTTCTCCTCCCATCAACAACTCCACAAACATCAGCCTAAGCTTTCT
GCCACTAATACCACTCAACGCTCCAAAAAGAGAAAGAACCTGCTTAAGAAAGTGTGCCAA
GTACCAGCAGAGTCTCTGTCTTCTGATGTTTGGGCATGGCGTAAATACGGACAGAAACCC
ATCAAGGGATCACCATATCCGAGAGGCTACTACAGATGCAGCAGCTCAAAGGGTTGTATG
GCCCGGAAGCAAGTGGAGCGGCACAGATCCGACCCGGGAATGTTCATAGTCACCTACACG
GCGGAGCACAACCACCCTGCACCAACTCACCGCAACTCTCTTGCTGGGTCCACGCGTCAC
AAGCCTGTCTCTTCTCCTCAGTCGGGCTCCGTCACAGGCGGTGACTCTACCAAGCCCAAG
GGTGGCTCTCCGTCGTCACCGGCCACGTCAGCGGAGGAGGAGGTTGGTCGGAGCGTTACA
ATGATGGATGctaaagaagagaaacagagTCCTCTGGCTGATGAAGACGAAACAGAGTTT
TTTCGGGTGTGTGATACGATTGTGACCGATGATTTCTTCGTGGGTTTGGATGGACTTGCC
GGAGACTACTTTTCCGATCACTCTACGGCGAGCTTCGGCGGCCCATGGAGTACTGCCACC
GCCGCCAGTAGTATCTGA


>gene236 trans=rna300 length=825
ATGGAAAGCCAGAAAGACAAGAAGTTGAAGATTCTATGCCTCCATGGATTTAGAACCAGT
GGCAGCTTCCTGCAAAAGCAACTTAGCAAATGGGATGCTTCTATTCTTTCTCAGTTTGAC
ATGGAGTTTCCAGATGGGAAGTTCCCTGCTGGTGGAAAATCTGACATAGAAGGCATCTTC
CCACCTCCTTATTTTGAGTGGTTCCAATTTGAAAAGGACTTTATGGAGTACACAAACTTG
GAAGCATGCATCTCTTATTTATGTGACTACATAACAGGCAAAGGCCCCTTTGATGGTTTG
CTTGGGTTCTCTCAGGGCGCGACACTCTGTGGACTCTTGTTAGGCTACCAAGCTCAGGGA
AAACTGTTGAAGGAGCATCCAACTTTCAGATTTTTCATATCGATATCAGGAGCAAAGTTC
CGACAGCCAAGCATCTGCGAGATTGcctacaaacaaaaaatcaaggCCAAATCTGTCCAC
TTTATAGGAGCCAAAGATTGGTTAAAACTACCCTCTGAGGAGCTTGCTTCTGAGTTTCAC
AACCCCCTCATCATAAGGCACCCACAAGGCCATACTGTCCCTAGGCTAGATGAAGTAGCC
ATCGAACAGTTACGTGAGTGGACTAAGACAATCATCCAATCCAATACTGGCACTACTACT
ACTGCTCCTCCTCCTTTGGATAGTAATCATGAACTGAAAAATGGAGAAGCCAAGGCTCCA
GTAGTTGCAGTATCATGTAATAAGGTCCAAACAGGGCAGCTGGAGACAAATGGAGTAATT
ATCACAGAGAAAACTGGGAGAGAAGTCGAGGCAGTCCAACCATAA

>gene23763 trans=rna31565 length=546
ATGGCAACTCGATCCATAGAGATCACCGTTCTCTCCGCCGAGAATCTCCAATCCAACCGC
AAACCCTTGAAGAAAAACTCCTTCGTCACCGTCCGGACCGACTCCCTCGTCACCAAGGTG
TACCGGACGGCCGAGACCGACTGCGAAGGCGGAGGGCCGAAGTGGAATGAGAAGATAGTG
ATGGAGGTTCCTGCTCACGCTAAGAATCTCATCTTGGAAGTGCAATGCCAGAACGGGGCG
AGGCCGATCGGAGCGGCCAGCATTCCGGTGACGGAGTTCACCGGCGGGTGGGTGCCGGAG
AGCTACTTGCATTTTCTGAGTTATAGGTTGAGGGATGAGAGAGGTGTGAGGAATGGGATT
GTGAATATCTCGGTGAGGATGAAGGTGGAGGAAGGTGGGACGTCGTCGATGTATGGGAGG
AAGCTGTCGAGTGGTTGCGCTTCGACGTCGTCACAGGTCAAGTTGGGATATCCGGTGGTG
GATAACAGCGCCGTCGCAACTGGGGTTCCTGTGAATTGGAAAAGCTATTCTCGAGTTCAA
TATTGA

>gene24073 trans=rna31984 length=642
ATGTACGGACAGACAACCCTAGAGTCGGTAGATTCCGACTTGGCTCTTCTTGAATCCATT
CGTCAACACCTTCTAGGCGATCATATGGCGCCTCAGGCCGCCCTCTTCGGCGGCGGCGAC
GTCGACGACATCATCCCCTTGTTTTTCCCCAGCTCCGCTACTGCTTCAACCTGCATGAGT
GGGTTTTTTACCACAGAGAACTGGTGGGAATCGGCGCTAAAACCCGAGGACTCTGAAACC
GAAGCTGTAAGTACCCCAGTGGATGACGTCGAGATTAAACTGAGGGAGCAAGCTCGTGTT
GCGCATGAGGTGCACGCGCCAAGGGCGGCGAGGCATTTCAGGGGAGTGAGGAGGAGGCCATGGGGGAAGTACGCGGCGGAGATAAGAGATCCGGCGAAGAACGGCGCGCGAGTGTGGCTTGGGACTTACGAGACTCCTGAAGACGCCGGGCTGGCTTATGACCGAGCTGCTTTCAAGCTG
CGAGGCCGTAAAGCTAAGCTCAACTTTCCTCACTTGATTGGCTCGAACAACGTTGAGCCG
GTTAGGGTTACCCCGAAGCGGCGGCGCTCGCCGGAGCAGTCCTCTACGTCGCCCTCGTCG
GCATCGGAGGACAGCGAGTCTCCCAAGTCAAAGATTAGATAG

>gene24477 trans=rna32592 length=396
ATGGAAGACACGGCGCAATCCTCAGCAACTCCTATGATTGAATTGCATGGCGATGAATTT
TGGCCACTTTCAGGGAGACCTTACTTTGATATCATACTCACAAAATCCCATGTCAAGCCC
ATTTACCAAATGGAGATCCCAACCACACTTGATCCAAACTTACCTGCGGGTACTTCAGTC
CCTATGGTTCTCAGCTTTGGGGAAAATAGCTGGGAGATGACCTATAATGAAACAAAACGT
CTTAAATTAGTGGATCGACACTCATGGAAAGCATTTGTCGATGACAACAGCCTAAAGGCT
GGAGATGGATGTATTTTCGAACTCATGGGGAGTGTGACAGTACAAAAGTATTGTTCAAGG
TCCAAATCCTCAGAGGTGACATCCCAGCTGAGCTAA

>gene24478 trans=rna32595 length=447
ATGGGAGACCCTGCAGACCAATCCTCATCAAATCCTGCGACTGAATTGCGTGGGGATGAA
TTCTGGCCACTTTCAGGGAAACCTTTCTTTGACATCATACTCACAAAATCACATGTGAAC
CCCAAATGTCAAATGTCAATCCCATCCAAGATACATCCACTACTACCATCCTGTTCAGTC
CCTATAGTTCTCACATTTGCGGGCAGGACTTGGGAAATGACATGCAATGCAGCCAAAAAG
ACCTCACAAGTACGTGTGGATTCACTGTCATGGAAAGCATTCGTCGACGACAACAATCTG
AAGGTCGGAGATGGGTGTGTGTTTGAACTCATGGAGTGCAGCAGCACGAAGCTGATGTTT
AGAGTCCAAATTCTCAGAGGTGACATCCCGGCTGAACTTGTAGACAAGTACAGCGGTGAG
GATGCAGCGAACCCCTTTGTGATTTAA
>gene25059 trans=rna33326 length=1269
ATGGCTGGAATTTGCTGCGGACTTGTTGGAGAAAGCGAGACTGCAGCTCCGATTGAGCCC
AGTTCCCGGACCTCCAGACGCCGGAGATTGGATATTTTACCTATCAAGTGTATCGCCGCC
GATCAGATGGCGGTGCAGCAGACGGCGGACAACGGCCGGAAGCGGCAGAAGCTTGATCTG
TTGCGGGCGTTGTCTCGGGATGCCGAGAGCGCTGCGGAGAAGGCGAGAGGGGAAGAGAAA
CGTGAAAAGTCGGGTGGCGCAACTGGTGGGTTGGATGACGGTGAGGTGGTTATTACACGT
GGAGAGTCCAAGGCTCTGCATGCGGGAAACCAAGTGGTGGTTCCGCCGAGGGTGGTGCAA
GAACCACCGAGGTTTGGCTCCACTTCGGTTTGCGGGAGAAGGAGAGATATGGAAGACGCC
GTTTCGATTCACCCTAAGCTGTTTAACGACGGCTCAGACTCGGATGGTTGCCACTTCTAC
GGTGTTTACGACGGCCATGGTTGCTCTCATGTTGCGTTGAAGTGCAAGGACAGATTACAT
GAGATTGTCAAACAAGACCTGGAAAGCCAGAGAGTAGTTCAATGGAAGGACACCATGGAG
CGAAGCTTCTCGAAAATGGACGAAGAGGTCCAGGCCGGGAACCGAGCCCTGCAGAATCCC
AACTGCAGATGCGAGCTTCAAACTCCGCAGTGCGACGCCGTCGGATCCACCGCCGTCGTG
GCGGTGGTCACTCCGGAAAAGATCATCGTCTCCAATTGCGGCGACTCCCGCGCCGTTCTT
TGCCGGAAAGGCGCCGCTGTTCCTCTCTCCTCCGATCATAAGcCTGATCGGCCAGATGAG
CTGCTCCGAATCGAAGCCGCCGGCGGGCGCGTGATCTACTGGGACGGTCCGAGAGTCCTC
GGAGTGCTCGCCATGTCACGAGCCATCGGCGACAACTATCTCAAGCCATACGTGATATCG
GAACCGGAGGTGACGATCATGGACCGGACGGCGGAGGACGAGTGTTTGATTCTGGCCAGC
GACGGCCTATGGGATGTTGTCTCAAACGACACGGCTTGCGGCGTCGTACGCATGTGCCTG
CGCGCGCAGAAGACTCCGGGAGCTTCAGGTGGTGGTGACGTGGCCGATGGGGAGTCCTCG
GCCGGAGTGAATTCCGACAAGGCGTGCGCGGACGCCTCCATTTTGCTGACGAAGTTGGCC
TTGGCGAGGCAGAGTTCGGATAACGTCAgcgtggtggtggtggatttgAGGAGGCATGTG
AGATCGTGA

>gene25123 trans=rna33409 length=2109
ATGGCGACAAAATTCCTCCTCACCCTTCTCCTATTCCATCTCTCCACCACGGCCTACTCC
ATCGGTGTCAACTACGGCACGCTCGGAGACaacctcccgccgccgtctcAGGTTGCAAAC
TTCCTCAAGACCCAAACCATTATCGACTCGTTGAAAATCTTCGATATGAACCCGGACATC
ATTAGAGCCTTTGCCAACTCAGGCATCTCATTGACCATAACCCTCCCAAACGGTGACATC
CCAACCCTCACGAATCCACGCGCAGCTCGACGATGGATCCAGCAGAACATCAAGCCCTTC
TACCCGGCGACCCTAATACGTTACATCTGCGTCGGCACCGAGGTTCTTCACTGGGGAGAT
GATGCCCAAAAGTCCAACCTAGTCGCGGCCATGCGAACCCTAAATAATGCCCTAAGGGTT
GAGGGGTTCAAGGGCATTAAGGTCTCCACACCGCACTCCTTGGGCATCATGCTGACGTCT
GAACCTCCAAGTCAGGGCCGGTTTAGACCGGAGGTGACGCCAATTTTGATACAAATGCTG
CGGTTCTTAAGGGAATCCAACTCCCCACTGATGGTGAATCCCTACCCTTACTTCGGGTGG
AGCCCGGAAAACGAGAACTACGCACTCTTCCGGCAGTCAAGAATAGATCCGATCACAAAG
CTAACATACACCAGTATGTTCGACGGCTTGTTGGACGCCGTTTACTCGGCGGCAAAAGCG
CTAGGTTTCCCTGACGTCAATATACTTGTGGGTGAGACCGGTTGGCCTTCAGCTTGTGAA
TTCCCAGTTTGCTCGATGCAACATGCCGCGGACTATAACGGTAATctggttaagcatgtt
gagtCAGGTAAGGGCACACCTTTGATGCCGAACCGAAAGTTCGAGACCTACATCTTTTCC
ATGTTTAACGAGAATCAAAAACCCGGTCCGTTAGCTGAGAAGAACTGGGGTCTGTTCTAC
CCTAATTTAGCTCCGGTTTACAACGTTGGGATTATGCGCAATCAGCAGGGCGGCGGTGGA
TCAATACCTAATCCAACACCAGCTAAACCAGCTCCAACCACACCGCCAGGTAATGGAGGC
AAAGTGTGGTGCATAGCAAAGCCAGGTGCAACCAACCAGGCCTTGCAGGCAAACTTAGAC
TACGCTTGCAGCCAGCCGGGTGTGGATTGCAAACCTATACAACCAAACGGTCCTTGCTTT
TCCACCGATATCCGCTCTCAGGCATCATATGCTATGAATGcttattttcagaaaaacGGC
CGCAATAATTTGAGTTGTGATTTCTCTCAAACCGGAGTCGTCACCAGCACTAACCCAAgc
CATGGCGAGTGTACATTCGCCGGTATGTCTACCGCTCAAAGGGTGCTACTTGTGATTTCT
CTCAATCGGCACAGCTCACCTCTACCGATCCAAGTAATGGCTCGTGCAATTTCGGTCAAC
CAGGATCTGGTTCGAATCCACCACCGGCTGGATCGGGTGCACCAAAAACCACCTGCTCGC
GGAGGCAAGAAGTGGTGCATAGCCAAGCAGCAGGCTCGCGTACAGGACTTACAAGCAAAC
TTAAACTTCGTGTGTGATAACCAGGGCGTGGACTGCGGGCCCATACAGCCCGGTGGTGCT
TGCTTCGATGAAGATGTCCGGGCTCGAGCGTCCTACGCCATGAATTCTTACTATCAGGTC
AAGGGTGGTAACGATTTCAACTGCGATTTCTCTGGAACCGGACTCATCACCATCACCGAC
CCAAGTCACGGCGGATGCAAATATATcgagGCTGGTGGCCAAGGACCCTCTGGACCAACA
CCAACCCAACCAAGCAAACCTGCTCAACCATCTAAGGGAGGGTGGTGCGTACCAAAACCA
GGGGTAACCGACGCAGTTTTGCAGCAAAACATGGACTGGTTGTGCGGCACCCATAAGGTG
CATTGTAACAACGTAATGCCTGGTGCTAAATGCTATGCCGAGTCAATCCTGCCACGGGCA
TCCTACCTCATGGATGTTTACTACAAGAAGTACGGCCGCCACGATTACGACTGTGATTTC
AATGGAAGCGCCCAAATCACCAACATCAATCCGAGTATGTTGATACATTTACTTACTCTC
TTCTTTTGA

>gene25787 trans=rna34304 length=513
ATGGTTATAAGCGGGAAAGCTTCGCATGAGTTGGAAGTGGAAGTCCCTGCAAGCCAAGCG
TGGGAGCTGTATGGCACTCTTGGGATCGCTAGGCTCGTGGAACAATCTCTCTCCGATGTC
ATTTCCAAAATTGAAGTCGAACAAGGCGACGGAGAACAAGGCACCATTCTCAAACTAACA
TTTGCACCAGGGATACCAGGGCCTGGATGGCATAAGGAGAAGTTCACAATGGTAGACAAT
GAAAAGCGGGTGAAAGAAGTGGAGGTGGTTGAAGGTGGATATCGTGAGTTGGGATTTACT
TTTTACTTAATTCGCTTCGAAATCACTGAAGCCGGCAGTAGTACTCCTTCCTCCTGCATT
ATCAAAACCACGGTTGAATATGAGCTCAAGGAAGAGGCTGCTGCCATGGTCTCATTTGTC
TCTGTCGACCTCTTCGCAAATATTGCCCAAATTGCAAAACACCATCTCCTCAAAAAACAT
ACAGAGCAACTAAGTTCACAAGTTCTTGTTTGA

>gene25816 trans=rna34339 length=1398
ATGGCACCAGTATCAAACCAGGTGGGTGGTCATGTGGCGGTGCTAGCCTTTCCCTTCTCC
ACTCACGCCGCCCCGCTGTTGAACATTGTGTGCCGCCTCGCCACCGCCGCGCCAAGCACT
CTGTTCTCTTTCTTCAACACCAAGCAATCCAACAGCTCAATCCTAGCAGGCAACACGTCC
GTACTGCGTTACAGTAACGTAAGTGTGTGTGAGGTGGCGGATGGTGTGCCGGAGGGGTAT
GTTTTCGTGGGTAAGCCACAGGAGGACATAGAGTTGTTCATGAAGGCTGCCCCGGACAAC
TTCAGGAGGTGCTTAGAGGCGTCGGTGGCGGAGTCCGGGAGGGAGGTCAGCTGCTTGGTC
ACTGACGCCTTCTTTTGGTTCGGTGCTCATATGGCGGATGACATGGGAGGAGTGCCGTGG
GTGCCGTTCTGGACCGCCGGACCGGCTTCACTCTCGGCTCATGTACACACTGATCTCATC
AGGAACACAACTGGTGGGGGTGGTCACGATGAGAAGGAAACCATCACTGTCATTGCAGGA
ATGTCGAAAGTGAGACCTCAGGATCTGCCAGAGGGAATCATCTTCGGAAACTTGGAGTCG
CTCTTTTCACGTATGCTTCACCAGATGGGACAGATGCTACCACTTGCAACCGCAGTTTTC
ATCAACTCCTTCGAAGAACTAGATCCTGTGATCACAAATGATTTGAAGTCCAAATTCAAG
AGGTTCCTCAACGTGGGACCATTGGACCTACTAGAACCACCAGCAAGTGCAGCCACCACC
ACACCGCAGACGGCGGAAGCTGTTGCCGGAGATGGCTGCTTATCGTGGCTTGACAAACAG
AAGGCGGCGTCCGTGGTCTATGTGAGTTTTGGATCAGTAACAAGACCATCGCCGGAAGAG
CTTATGGCGCTAGCTGAGGCTCTGGAGGCTAGTAGGGTTCCATTCTTGTGGTCACTTCGG
GACAACTTAAAGAACCCACAGCTAGATGAGTTCCTAAGCAAAGGAAAGTTGAACGGAATG
GTGGTGCCTTGGGCGCCACAACCACAGGTCCTGGCGCATGGTTCAGTTGGAGCCTTTGTA
ACACATTGCGGTTGGAACTCGGTGCTTGAGAGCGTAGCAGGTGGAGTGCCTTTGATTTGC
AGGCCTTTCTTCGGCGATCAGAAACTTAACGCGAGGATGGTAGAGGATGTGTGGAAGATT
GGTCTCAGGTTGGAGGGTGGGGTTTTCACCAAGAATGGCATGCTTAAGAGTTTGGACATG
CTATTATCACAAGACGAGGgggccaaaatgaaaaacaagatCAACACACTAAAACAACTC
GCACAACAGGCCGTAGAACCAAAAGGGAGCTCCACTAGGAACTTTGAGTCATTGTTGGAA
ATGACCACAACCAATTAA

>gene26565 trans=rna35280 length=318
ATGGCTAAGAATGATGTGAAGCTTATAGGAGCATGGCCGAGCCCATTTGTGTTGAGGGCT
CGGATTGCCTTGAACGTCAAGTCTGTAGAGTACGAATTTCTTGAGGAGATGTTGGGAACC
AAGAGCGAGCTTCTGCTCAAATCGAACCCTGTTCACAAGAAAATCCCGGTTCTGATTCAT
AACGACAAACCCATCTGTGAATCTCTTATCATTGTGGAGTACATCGACGAGGCTTGGGCC
TCTGGCCCGTCCATCCTGCCTTCTGATCCCTACGACCGCGCCATTGCCAGATTCTGGGCT
GCTTATATTGATGAGAAG

>gene26963 trans=rna35784 length=867
ATGGCACCCCTTAATCTTCGTCTTATGGCCTCTATATTTGGAATTCTGGGTACCGTCGGC
TCGTTCCTCGTTTACCTAGCTCCAATCCCAACATTTTATTGGATTTacaagaaaaaatca
acatttcAGTTCCCATCTCTACCCTACTCAGTGGCATTGTTTAGCGCCATGTTGACGCTC
TACTATGCCTTCCTCAAGACAAACTCTATGATAATCATGGCGATAAATGCCCTTGGCATC
GTAATTGAAACCGGGTACCTTGTGATGTTCTTGATTTATACAGCACCAAAATCCAGGATC
TACACAGCAAAGTTTCTTGTCATTTTTAATGTTGTGGGTTTTGGAGTGATCGTATTGAGT
ACATGCCTCATCCCAAACGATGTTCTGCGGTTGCAAATTGTTGGGTGGGTTAATATCGTG
TTTGGTGTTGGTGTATATGCTTCTCCTCTTATTGTTCTGAAAGACGTTATCAAAACAAAG
AGTGTCGAGTTCATGTCGTTCTCCTTGTCACTAAGCTTAACTCTATGTGCTATCCTGTGG
TTCTTCCATGGCCTTCTAATAAAAGATATATTCATAGCGGCACCAAACGTGTTAGGGTTT
ATATTCGGGATTGTGCAGATGTTGATGTTCTTCATCTACCGGAAGAGCACCAAGAAAGCT
GATTTACAGGAATATAGTCTAAGCACAACCACGGTCGATGTTCCGGTGAATTCTGACACG
AAAGTAGTACTGGCAGTAATAGACATTCATACTCAAATTCAAGTGAAAACAGGGGATGAA
AAGATGAGTTCTGACACTGATGATCTTGAGAATCAACTACCAGAGCAGGGGCGGCCGGAA
GACAGGTCGACCAACACCACCACCTAG


>gene2705 trans=rna3472 length=687
ATGGCTCGGGAGAAGATTCAGATCAAGAAGATCGACAACGCCACGGCGAGGCAGGTGACG
TTTTcaaagaggagaagagggcTTTTGAAGAAGGCTGAGGAGCTCTCAGTTCTCTGTGAT
GCAGATATTGCTCTTATCATCTTCTCTTCAACTGGAAAGCTCTTTGAATATGCTAGCTca
agCATGAAGGAAATCTTAGAAAGGCACCACTTGCACTCCAAAAATCTTGACAAACTAGAG
CAACCATCTCTTGAGTTACAGCTAGTGGAGAACAGCAACTACTCCAGGTTGAGCAAGGAA
ATAACAGCAAAAAGCCATCAACTGAGGCAGATGAGGGGAGAAGAACTTCATGGATTAAAT
TTGGAAGAACTGCAACAGCTGGAGAAGTCCCTCGAGTCTGGAATGGGCCGTGTGATCGAG
AAAAAGGGGGAAAAGATTATGAAAGAGATCACCGACCTTCAAAGAAATGCCATTCAGTTG
ATTGAAGAGAACGAACGATTAAAACAACAAGTGGTGGAAAGAACGGATGGTGGACGGAGG
CATGTTCATGCTGATTCAGATAACAGGTTTACGGAGGAGGGTCAGTCATCAGAGTCTGTA
ACCAATCTCTGCAACTCTAATAATTCTCCTCAAGACTATGACAGCTCAGATACGTCTCTC
AAGTTGGGGCTACCATATTCTGGCTGA


>gene2729 trans=rna3502 length=1428
atGGACTCCATCACTGTCCACCCCTCCATGCCCAACAGTAACAAAGACACTAAGCTTCAC
ATAGCCTTGTTCCCATGGCTGGCCTTTGGCCACATGCTTCCATACCTCGAACTTGCCAAG
CTGATCGCCGGAAAAGGCCACAAAATCTCTTTCATCTCCACCCCAAAAAACATCGACCGC
ctccctcctctccctccaaAACTCTCCGCCCTAATCACCTTCGTGAAGATTCCATTGCAA
CAATATCCGAACCTTCCAGAAGGTGCCGAGGCCACCGCGGACTTAACCGAGGAGCAGGTC
TTCCATCTCAAGATTGCCTACGATTCTCTCCGagaaccaatcacccaattcctCAAATCT
TCAAACCCCGATTGGGTTCTCTTTGATTTCGCGCCTTACTGGGTGCCGGAAATAGCTAGG
AGTCTCGGCATCCGTACCGCCTTCTACACTATTGTGATGGCCGTCGTTGTGGCTTTCCTA
GGGCCCACTTCGCCAGAAATACCTGCTGATGACCGTAAGTTGCCGGAGGATTACACAGTC
CCGCCCAAGTGGGTGTCATTCTCAACCACCGTGGCGTGGCGATTGTTCGAGGTGCTTCGT
CTCTTGAAACAAATAACTGGAGACGATACAAACGTCTCGGTCGTGCAACGTTTCATGGTG
GGACTGCAAGGTTGTGATTTGATTGCGGTAAGAAGTTGTGCAGAGTTCGAACCGGAATGG
CTGAACCTTCTGGAAGTTATGCACGGAAAACCTGTTTTACCTGTTGGTGTGCTCTCCACT
ATGCCGAAAaccgacgacgacgatgaaACGTGGCGGTCAATAAAGGAATGGTTGGACCGG
CAGAGCAAAAAGACGGTGGTATACGTGGCTTTCGGAACAGAAGCAATCCCAACTCAAGAG
GAAGCGACGGAAATAGCTCTAGGTCTGGAGAAGTCTGGTTTGCCCTTCTTTTGGGTGCTG
AGAACCAAACACGGCGAGGATGCTGTAAAGCTGCCGGAGGGTTTCGAGGAGAGAAATGAA
GGGAGGGGAGTGGTGTGCAGGAGTTGGGTTCCACAGCTGAAGATTCTAGCTCACGACTCG
TTCGGTGTGTTTCTGAGTCACTCTGGTTGGAGCTCGGTGGTGGAGGCCTTGACATTCGGA
AGGCCGCTGGTGTTGTTCCCTTTGTCGAATGACCAGGGCCTCAATGCGAGGTACTTCGGG
GAGAAGAAGGTCGGGTATGAATTGCCGAGGGACGAGCATGACGGGTCGTTTACGAGTGAG
GCGGTGGCGGAGTCGCTGAGGATGGTGATAGAGAAGGAGGAGGGGAGGGTTTACAGAGAA
ACGGCCAAAGAGTTGAAGACGTTGTTTGGAGACAGGGATCTGCAAAATGTGTATCTGGAT
AAGTTTTTGGAGTACCTCACAACCCACAAAGGATGTCGTTCAACATGA
>gene2828 trans=rna3654 length=645
ATGGTACTGAAAGTTTATGGTCCAGTTAGGGCAGCCTGCCCCCAGAGGGTGATGGTTTGC
CTTTTGGAGCTAGGGGTTGAGTTTGAGATTGTGCCTGTTGATCTTCAAGCAGGAGAGCAA
AAGCAACCTCACATTCTTGCTCGACAGCCATTTGGGCAAGTTCCAGCAATCGAAGATGGC
GATTTCAAGCTTTTTGAATCTAGAGCTATCGTAAGATACTATGCGGCTAAGTATGCAGAG
CGTGGTCCTAACCTGCTAGGAACAACACTGGAGGAGAAGGCACTGGTGGATCAATGGCTC
GAAGTCGAATCACACAACTTCAACGACTTGGTTTTCACTGTGGTACTTCAACTTGTGATC
CTTCCCAGCATGGGCCAACCTGGCGACTTGGCCTTGGTGCGCTCTTgtgaagaaaaactg
aaaaaggtATTCGATGTGTATGAGGAGAGACTGTCCAAGAGCACCTATCTGGCCGGAAAC
TACTTCAGTTTGGCTGATCTGAGCCATCTTCCGGCGATTCGGTTTCTGGTTGACGAGTTC
AAAATGGGACATTTGATCACGGAGAGGAAGAATGTGAATGCTTGGTGGAAAGATATTTCC
AATAGGCCTGCATGGAAGAAACTTATGAAGCTTGCTCAATACTAG

>gene3092 trans=rna4049 length=2820
ATGTGTGGGTTTGTCTCTCCGAGGATTAAGATAATTGACTTATACATTGTTTGCTTAAGT
GAGAGAAGGATGTTTGCAGGTGATGAGTTAGACAAGTTTGAAGAAGatgGGCCTACTGTG
GATGGTGTTAGGGATGAGTTTGTGCCAGAAGTTATTGTAGATCACCAAGATAGGACTGaa
tatggaaattttgatcaaaatgaAGATGGGCCTTTAGTAGTTGTAGATCACCAAGATGGA
CAGACAAGACAAGTTGATATTGAAACTCAAGCAAGAAGTAGAGCAGCTGCCAAAGGTAAA
GACAAGGTGGTCGAAGAGAACATTCCAACTCCAAATAATAAAGCTAAGAAGGACTCTGAT
GATCCTAATTTCGATGGGATAAGGGATTCTGATAATGAAATCACAagtgaggatgatgat
gatgtgcaATTTAATCATAATGTGGATGGTGATCCTAACTTGGTTAATGAATGGGATGAG
ATGGGGTTTGAAGGTGAGATTAGTGATGATGACCAAAATGCTTCAGATGGGTTAGGTGAG
CTGAATGGTTcttctgatgatgatggtaaGGATAGAGGGAGGTTCCCTGTTAAATGCAGA
AAGAGGTTCAGTAATTGGAAAGAGTTTCATCCAAGTTGTGACATGAAGAATCCTACATTT
GTGTTAGGGATGGAGTTCCCAGCTCAAAAGTATTCAAACAAGCCGTTGGGAAACACTTCA
TTCTTACAAAGAAACAAGTCATATTTCCAACCAACTCAAGACATAAGAGCAAGGTGCATA
GCCAAGAGATTAACACAAGGTACTTATGAAGATCAATATAATTTATTGGAGAGTTATGCA
CATGAGCTGAAAAAAAGGAATCCTGGAACCTCTGTATGGATTCAGACTGAGTTGGATGGG
GAAGACACTAGATTCAAGAGGATCTACATCTGCATAGAAGCTCTGAAGAAGGGTTGGAAA
GAAGGGTGTAGGCCATATATTGGCTTAGATGGTTGTCATCTGAAGGCTGTGCACAAAGGT
CAGCTGCTCTTTGCTGTTGGTATTTACGGGTTGGaacttaaagaaaaattgtggGCAGTG
GCAAGAAGCACAACTATGAATGCATTTAGAGATGCAATGGAGGATTTGAAGACAAGCTCT
CCTGATGGATGGAAGTGGTGCATGGACAAGCCTGCAATTCACTGGTCATTATCACATTTT
GATCACAAGTTCAAGTGTGACTTTCTTCTCAATAATCATAGTGAGAGCTTCAACAAAAGC
ATACTCCCAGCAAGGAAGAAGCCTATACTTGGGTGCTTAAAAGATATCAGAATAGCAACT
ATGGTGAGATTGGCAAATCGCATAAATTCTGGCCCTAATTGGAAGTGTAAAGTAGGACCA
AGAGTTGAAAAGTTGTTAAAGAAATCGGCCAAGTTTGCAGCTGATTACACACCAATATCT
TTAAGCCTTTGGAGATATGTGGTTCAAGGAAGAGGGGCACAATGTCAAAATGGGGTGATT
GCAGCACATGTGGTTCAGTTAGATAGCAAGTCATGCACATGTAATAGGTGGAATGTATCT
GGGTTACCATGTGGCCATGCTACAGCATGTATCTTTTTAAAAGGAATGTCTCCAGATGAC
TTTGTACATGAAAATTATAGCAAGGAGACATACATGAAGGCATATGGGCCAATTATGCAT
CCAATTGCTAGAGTGAAGGAATGGAAGAAGATACATAGACCAATAGCACCCCCACTTTAC
AAGAGACAACCTGGGAGACCCCCCAAAATGGTTAGGAACAAAGAGCAAGGTGAGagAGCT
GTGATTTCGACGGTGAAGCCCATAGTGGACGCAAGCATAGAGGACCTCTGCAACACTCTC
TTCCCAGAGTGTCTGAAAATAGCAGACTTGGGGTGCTCTTCCGGACCCAATACCCTTCTG
GTGGTATCAGACATCATTGAAAATATCCGAAACACGTTTCGAAAGCTCAACCTCCCCCCG
CCAACCCTCCAAGCATTCTTGAATGATCTTCCCTGGAATGATTTCAACACGGTGTTCAGG
TCACTGCCTGGCTTCTATAAGAATCTCCAGGAAGAAAATGGGAACAAGTCGGGTTCTTGT
TTCATTGCAGCAATGCCTGGTTCCTTTTATGGCAGGCTCTTTCCTGACAACTCTCTTCAC
TTTGTTCATTCTTCTTATGCTCTCATGTGGATCTCTGAGGTTCCAAAAGGTTTGGTAACC
AAAGGAGGAGAGGGACTGAACAAGGGGAACATATACATAGCCAAGACAAGCTCACCTGCT
GTGTTTAATGAATATTTTGAACAATTCAAAAGGGACTTCACAGTCTTTCTGCGATCTAGG
GCACACGAGCTAGTCCCGGGAGGTAGTATGGTCCTTACAACCATGGGCAGCATAAAGAGC
AATGATCCCCTCTCCATTTGGGAATTCGTCGGATTGAAACTCCATGACATGGTTTTAGAT
GGTTTGATTGAGGAGAAAATGTTGGACAGATTCAATTTGCCATACTATGCACCCACAACA
GATGAGGTAAAAGAGGTGATCGAGGCTGAAGGGTCTTTTACTTTGCAAAACCTTGAATCT
TTCAGAAATGACTGGGATTCTTACATAAAACAAGCTCATAGTGACCTTGACAAGAAAGCA
AGGGCTGCAATACTCTCCACTGACATAAGGGCAGTGGGAGAGCCTATTCTGGCTAGccaa
tttggagaagaagctGTGGACGAATTGTTCCGTAGGTTCGAAGAAAATGTTATTGATCAT
ATGGAAAGGGAGAAGTGTCAGTTCATTAACCTAGTTATATCATTGATCAAGAAGCGTTGA

>gene3452 trans=rna4540 length=744
ATGGGGAGAGGCAAGATTGTGATCCGAAGGATTGACAATTCCACGAGCAGGCAAGTGACG
TTTTCCAAGCGAAGAAATGGGCTGCTGAAGAAGGCTAAGGAGCTTTCAATTCTCTGTGAT
GCTGAGGTTGGCTTGATCATCTTCTCCAGCACTGGCAGGCTCTATGATTATGCTAGTACT
AGCATGAAATCAGTTATTGATCGCTATAACAAGCTCAAAGAGGAACATCATCAACTCTTG
AATCCTGCTTCTGAAATCAAGttTTGGCAAAGGGAAGCAGCAAGCTTGAGGCAACAATTG
CAGTACTTGCAAGAATCTCACAGGCAATTGATGGGTGAAGAACTATCTGGATTGAGCGCC
AAAGATCTACAGAACCTGGAAAGCAAACTGGACATGAGTTTGAAAGGTGTCCGGTTGAAA
AAGCTATTAcatgaagaaataaaagacCAGAACCAGAAGGGAAATCTCATACATCAAGAG
AACATAGAACTGTATAAGAAGCTAGACTTCATAGGTAAAGAGAATGCCGAACTCCAAAGA
AAGGCCTATGGAACAAGGGATGTGAATGAAGAACACAGAGGCTCTGAACCCCCATTTGCC
ATTACTAATGGATTTCAGTTGCATGCACCCATCCATGTCCAGCTAAGCCAGCCACATAAT
CAAACTGATCAGCCACAGAACAATAATGCTCCAGCAAATGCAATCAAACTGGGGTACGTA
TCTCTTGAATACTCATTATTTTGA
>gene3638 trans=rna4781 length=1515
ATGGGTGAGAAGCTTTGGgtgaatgaagaagaaaaggccGTAGTGGAGTCAGTACTGGGT
ACAGAAGCATGCCAGTTGTTGATCTCATTGGCTTCGGAGAACTTGTTGTCCGACTTGGCT
AGGCCTCCAGGACAATTGGGTGTGCAGCAGGGGCTGTCCCAGCTTGTCCAAGGGTCCAGT
TGGAATTATGCTGTCTTCTGGCAGGTTGTTGGATTGAAATCTGGTGGAGCCGCCTTGATT
TGGGGCGATGGACATTGTAAAGATACCAAGGGTGGTGGAGTTGGAGACGAGAGCTCTACT
AGGGATGGCAACTTGGAGGGAgtgcagaagaagaatgaagagGTGAGGAAGTGGGTGCTT
GGGAAGCTCCACTCATGTTTCGGTGGTTCGGGTGAGGATAACTATGCAAGGAGGTTGGAT
AGGTTGTCTGATGTGGAAATGTTTTACCTGACTTCAATGTACTTTAAATTTCAACTTGAT
TCACCGTATGGTCCTGGGGAGTCGTACAAGTCTGGTAAATCAATTTGGGTTTCGAACGTT
GCTAGTTGCTTACATCATTACCAGTCGAGATCGTTTTTAGCTAGATTGGCAGGGTTCCAA
ACAGTTGTGTTTGTACCCATGAAATCAGGAGTTGTGGAGCTTGGTTCAGTCAAATCAATT
CTGGAAGAacagaatgttgtggatatgGTCAGAAGTGTATTTGGGGTTCCTAGCTCTGTC
CAGGCAAAGATATATCCAAAGATTTTCGGGCATGAGCTTAGTCTCGGTGGTCCAAAACCA
CAACCGATAAACATTGCCTTCTGCCCAAAGGTTGAAACAGACTCTTCATTTCCTTCAGAA
TCTTTTGACTTACAAGCAATAGGCACTTCAAATGGATGTCGCACTGAGGATAGTGAAGTT
AAACTGTTTCCACACTTGAGCCAAATTATGGGTGGGAATTTCAGTTCTACAGCTGGTGTT
TCAAGTTCAGAGCTGCCTAAAGACGAGTCATCAGCACAAATTGATGAAAGGAAACCtaga
aagagagggagaaagCCTGCCAATGGAAGAGAAGAACCCTTGAATCATGTGGAAGCAGAG
CGGCAGAGGCGTGAGAAGCTTAACCAGCGGTTCTACGCACTTAGAGCTGTTGTTCCCAAC
ATATCAAAGATGGATAAAGCCTCTCTCCTTGGTGATGCCATTACCTATATCAATGATCTA
CAGACGAAGATCAGGGTCATGGAAACTGAGAAGCAGATGGGAAGCAGCAGCCACATGCAG
TTCCCGATTCCAGAGATTGATTTCCAGGAACGACAAGAGGATGCTGTTGTGACGATGAAC
TGCCCACTGGGTTCTCACCCTGTTTCTGATGTCATCAGAACACTTAGGGAACATAGCATT
GTAGCTCAAGATACTAATGTGTCCGTAACAGAGGATGACACTGTTATTCATACATTCTCC
ATTCCAACCCAAGGTGGTGATGCCGAGCAGTTAAAGGAGAAGCTGGTGGCTGCTCTTTCA
AAATCATCCGTGTAA
>gene3746 trans=rna4912 length=1350
atggCTGTAATGAGCTCTTCATTGCTGTTAtctgttcttcttgttttctctttgagTTCT
TCATGCTATGGTAGCAGCTTCCAAGAGAACTCATTACTCCATAGTTATGTCGATGATGAT
AATCGTGAAGAAACTGGGTTTTATGGTTCCGAGCCTTCTCATCCTTCGTACATGAGCATC
TTTGAGAATCCCAAGTTCTCCGAATCGAACAATCTCCGAGCTCGGCTCTTCAGCACATCA
GCTTCCGTTAAACAGGTTAGCGTCGATGATTTTGGCGCTAAAGGAAATGGTGCTGCTGAT
GACACACAGGCATTTGTAAAGGCATGGAAGACTGCTTGTAGTTCCACTGGGGCACCTGTT
CTTTTGGTGCCAAAGAAGAGCTATCTTGTTAAGCCAATCACATTTTCAGGGCCATGCAAA
TCTCAGCTTACAATGCAGATATATGGAACCATAGAAGCATCTGGTGACAGGTCAGTCTAC
AGCAAAGATCTAAATCACTGGATCATGTTTGACAACGTTAAAAATCTGTTGGTTCAAGGT
CCTGGAACCATCAATGGCAACGGTCAAGTCTGGTGGAAAAACTcttgcaaaagaaaagaa
actaagCCCTGCGGTACGCACGCACCTACGGCTGTGACATTCTACAAGTGTAATAACTTG
GTCGTGAAGAATCTTAAGTTTCAAGATGCACAGCAGATGCACGTCAGTTTCGAAGGGTGC
ACTAATGTTCAAGCTTCGTATCTAACAGTAACTGCGCCGGAGACTAGTCCCAACACTGAC
GGCATTCATATTACCAGTACCAAGAACATGACAATCTCGAACAGCAATATCGGAACAGGT
GATGATTGCATTTCTATTGTAAGTGGATCCCAAAATGTGCAAGCCTCCAGTATCACCTGT
GGACCTGGCCATGGAATCAGTATCGGTAGCTTGGGGAAAGATGGGTCTGAAGACTATGTT
TCAAAAGTAACGGTGAACGGAGCTAAGTTTTCAGGAACCACGAACGGAGTCAGGATCAAG
ACATGGCAAGGAGGCTCAGGAATGGCAAGTAACATTGCATTTCAAAacatagaaatgaaa
aatgtgtATAACCCCATAATCATAGACCAAAACTACTGCGACACCAGTGACGGAAAATGC
AAACAACAGAGCAAGGCAGTGAAGGTACGAAATGTGTTGTACCAAAACATCAGAGGGACA
AGCGCTTCGCAAGATGCCATAACATTTGACTGCAGCAAGAGCATTCCATGCCAGGGAATT
GTGCTGCAAAATGTTCAACTCaacaaaggagcagaatgcaGCAATGTTAATCTGGCCTAC
AAAGGAAATGTCTCCCCTCGATGTGCTTGA

>gene3991 trans=rna5200 length=990
ATGGATCAAAATCTTGAATCCAAAGGCAGAGTTTGCGTTACGGGAGCTTCTGGCTTTCTA
GCATCTTGGCTTATTAAGCGACTTCTCTTGTCAGGATATCATGTCACTGGAACTGTCAGA
GATCCAGGCAACCAGAAGAAACTGGCACATTTGTGGAGGCTGGAAGGAGCTAAAGAAAGA
CTGAGATTGGTGAAGGCTGACTTAGTTGAAGAAGGTAGCTTTGATGATGCAATCTTGGGG
TGCCATGGTGTTTTCCACTCAGCTTCTCCTGTACTCAAACCTTCATCTGATCCAAAGAAA
GAAATATTGGATCCGGCTATTAAGGGCACGTTGAATGTGCTTCGTTCATGTAAGAAGAAT
CCATCTCTAAGGCGTGTGGTTCTCACTTCGTCTACTTCAGCTGTAAGGGTGAGAGCTGGT
GATGATTTTGACCCCAATATCCCATTGGATGAGTCATCTTGGAGCTCTGTAGAACTCTGC
GAGAAACTTCAGATTTGGTACCCTTTATCAAAAATTTTAGCTGAGAAGGCAGCATGGGAA
TTTTGCAAAGCAAATGGGATCGATTTAGTATCCGTTCTACCCACATTTGTCATCGGACCT
AGTTTGCCACCTGATCTATGTTCTACTGCATCTGATATACTTGGCCTGCTCAAGGGTGAA
ACAGAGAAGTTCAATTGGCATGGAAGAATGGGATATGTTCACATCGATGATGTTGCCCTT
TGCCACATCCTAGTTTATGAGCATGAAAGTGCTCACGGTCGATACATTTGCAACTCGACA
GTGCTTGACAACAATGAGTTAGCATCCTTGCTATGCACACGATATCCTTCCTTACCTATC
CCCGAAAGGTTTGAGGAACTGGAAAGGCCACACTATGATTTGAGCACTTCAAAGTTGAAG
AGTCTAGGATTCAAGTTCAAGACCATCCAAGAGATGTTTGATGATTGCATTGCCTCTCTG
GTGGAGCAAGGACATCTTTCTCCACTCTAG

>gene4393 trans=rna5742 length=285
ATGGGTTTTCGGTTACCAGCAATCACTAGTGCCAAGAAAAGTCTTTCCAGATCTCTATCT
GGTTCAAAGACATTAGATATCCCTAAAGGCTACTTTGCAGTGTATGTTGGAGAGAGCCAG
AAGAAACGATTTGTGGTTCCAATATCATACTTGAACCATCCTTCATTCCAAGATTTGTTG
AggcaagcagaagaagaatttggatttgatcATCCCATGGGCGGTATCACCATCCCTTGC
AGCGAGCACACCTTTGTTGAACTCACTTCAAGCTTAAGTGAATGA


>gene4524 trans=rna5953 length=735
ATGTTGGCTTTATCTCCTCCTCTATTTTCAACAATTGGATGGCCCTTGGAAGATCATTCC
ATAAGTCATGACCACGACAACTATTACTCAGCAGAATCATCGCTTCTTCATTTCCCAACA
ACTCTGCAGCCACAGTTTGATCAGCTAGATCACTCCACGCCATCCACCGCAGTCAGCGGC
GAGTCCAACATATCTTCAATGGTCAAGAAGCTCAACCACAATGCTAGTGAGCGTGACCGC
CGCAAGAAGATCAACAACTTGTACTCATCACTGCGTTCTCTCGTTCCCGCTGATCATGCG
AAAAGATTAAGCATTCCTGCCACAGTTTCACGGGTGCTGAAATACATTCCAGAGCTCCAA
CAGCAAGTAGAGGGACTAATTCAAAAAAGAGACGAGCTTTTATCAAACATGTCCAAGCAA
GAAAATGTAATCTTACAAGAGGAAAAGCAGCTACAAAGCACAGCTCGGAGGAGTGGGAGC
TCACTATCTGCTGTATCAACAAGTCGTCTTAGTGATACTGAACTTGCCATTCAAATATCC
ACGGTTAAGTCCACCCACAATATCATATCTCGGATTTTGCAAAGCCTGGAGGAGGATGGG
CTTGAAATACTGAATGCTTCTACTTTCGAGTCCTCTGGAGGGAGGGTGTTCTATAATTTA
CATCTCCAgGTAGATATGTTCTACAGGTTGGAATGCGAGAATTTAAGCCATAAGCTCATG
TCCTTCTATGTATGA

>gene4974 trans=rna6621 length=996
ATGACCATGAACATGATGCCAATGTGCAAACAAGCACAGGCGTTACCAAACGTACAACTA
TCCAATATTGGCGGCGGGCATAGCCACAACCTCCTCGATGTGTTCAATCCCCGCCGCCAA
AAGGATAAAGTGGTGATCGTAATGGGCGCCACCGGGACAGGCAAGTCCAAGCTCTCTATC
GACCTAGCCACCCGCTTCCCGGCAGAAATCATCAACTCCGACAAAATGCAATTCTACGAG
GGCCTTGACATAGCCACCAACAAAATAACACCACAAGAACAACGCGACGTCCCCCACCAT
TTGCTTGGAGTTTTAGACCCCAATGTGGATTTCTCTGCCGACGACTTCTCTAACGTCACC
TGCCTCGCCGTCGACTCAATCCTGAACCGGAACCGACTTCCAATCATCGTTGGAGGCTCG
AACTCGTACATAGAGACCTTGGTTGACGGCTACGATAACATGTTCCGGTCCAGATATGAC
TGCTGCTTTCTCTGGGTGGATGTATCCTTATCCGTTTTGCATTCTTTTGTTTCCGACCGT
GTCGATCAGATGGTGGAGAATGGACTGGTGGAGGAGGTGAGAGAGTTCTTTGATCCCAAT
GCGGATTACACAAAAGGCATCAGAAGGGCCATCGGTGTGCCGGAGTTCGATGACTTTTTC
CGGTATGGTCCGTTTTTGGATGATGAAACTAGAGCTGGGTTACTTGAACGAGCGATCAAC
GAAGTGAAAGACAATACGTGCAAGTTGGCATGTAGGCAGTTGGAGAAGATTCGAAGACTT
AGGAATAAAGGGTGGAGTCTGCATCAACTTGATGCCACTGAGGTGTTCCAAAAGCGCGGC
AAGGAGTCCCATGAGGCCTGGGACAGGCTGGTTTCGGGGCCAAGCGCCATGATTGTTCGC
CAGTTTCTCTACAATAACAAGGCCGAAGTTACCACAAATGCCATTAGGGTTCCGGTGGCA
ATAGAAACTGCAGCCCTTGCCGCTGCAACTTACTAG

>gene589 trans=rna735 length=1470
ATGGCTGAGATCGAGGCCTCCCAATATCGTAAAAATTCCGGGCTGAACAAGTACACAATC
GTCTGCGCTCTCCTTGCCTCCACGAACTCCATTTTATTGGGTTATGATATTGGAGTGATG
AGTGGTGCTGTGATTTTGATCAAGGACGACTTCAAAATCACACGAACTCAACAGGAAATC
TTGGTGGGAACCCTGAATGTGTTTTCTCTAATAGGGTCACTAGCATCAGGCAAGACATCG
GATATTATAGGCAGGCGTTACACTATAGTCTTGGCTGCTTGCACATTTCTAATGGGTGCA
CTCCTCATGGGCCTCGCACCGTCCTACCCATTTCTAATGGCGGGGCGGTGCGTGGCCGGA
ATTGGCGTCGGCTACGCCCTCATGATCGCTCCGGTGTACACAGCTGAGCTCTCGCCAGCC
ATGAGCCGGGGTTTTCTGACCTCTCTCCCTGAGGTGTTCATCACTTTTGGTTTGTTAGTT
GGGTACATAGTTAACTTTGCATTGTCTGGCTTACCACTGCACATTAGTTGGAGACTAATG
TTAGGGTTAGCGGCGGTGCCGGCGATTGGTATAGGTTTTGGGGTGATAGCAATGCCGGAG
TCTCCTCGGTGGCTTGTAATGAAAGGCAAACTAAGTGAAGCAAAGAAGGTTTTGATCAGA
ACATCAGCTTCTGAAGAGGAAGCTCAGTTGAGGCTTGAGGAAATAACCAAGGCTGCAATT
CACGGTCCAGACTCGGCCCATGAAGGTGGTTCGGTTTGGAAGGAGATTTTGTTACGGCCC
ACTAGGCCCACCAGGCGTATGCTCGTTGCTGCTATTGGGATCAACTTCTTCATGCAGGCT
TCTGGAAACGACGCCGTGGTGTACTACTGCCCGGAAGTGTTCAAGGCAGCCGGAATTCAT
AATAAAAGACAACTGTTTGGTGTGAATGTCATTATGGGCCTCGCCAAGGCCctgtttgtg
ttgttgtcGGCGTTGAAATTGGACAAGTATGGAAGGCGGCCACTTTTGTTATTGGGCTCC
GTAGGAATGGTGGTTTCGCTATTTGGGCTGGGCCTCGGGTCCAAGTTTCTCGAGCAGTCA
ACCGAAAAACCGACCTGGGCCATAGCATTGTGTATCATGGCAGTTTGCGCcgatgtttct
ttcttttcaatcgGGCTTGGGCCCATAACATGGGTCTACTCTTCGGAAATCTTCCCGATG
AGACTACGAGCCCAAGCCTCGAGCCTAGCCATTTCGGTGAACCGGTTAGTGAGTGGGGTA
GTGTCAATGACATTTCTAAGCATTTCTCACAAAATCACATTCGGCGGAATATTTTTCGTG
TTTGCGGGGATAATGATTGTCGGTACGGTCTTCTTTTACTTGTTCTTGCCGGAAACAAAA
GGCAGGACCTTGGAGGACATGGAGACTATTTTTGAAGACAAAGTGACAACAAAGGTAAAT
AGGGTGAGGGAATTAATAGATATGTCATAA


>gene7061 trans=rna9371 length=1173
ATGGAGCTAATGCAAATACTTCACATGAACAAAGGCAACGGCGAGGCTAGTTATGCCCAA
AACTCCAAAGTTCAGAACAAGATATTAACAATCGCAAAGCCAATCATCGAAGAAGCCTTG
CTCAAACTGTTGGGGTCAAACAACAATGATATGGCATTGGAGAGTATGGGCATAGCGGAT
TTGGGTTGCTCATCTGGACCTAACACCTTTCTTCTCATATCGGAGATCATGGATGTCATA
CGTGCCAAACTCAGCAGCGGCCTGCTGCATCCCTCGTCGTCGTCAATGGAGTTTAGAGTG
TTTCTCAACGACCTATTCAGCAACGACTTCAACACCGTCTTCATGTCACTTCCAGCATTC
CACAACAAGCTGAGAAAAGACGATCGCTACAAGAGACTGTTCGGGGCTAACCCCAACCTC
TTCATTTCCGCGGTGCCGGGAACTTTCTACGGCAGATTGTTTCCCAGAAACAGCCTTCAT
TTCGTTCACTCGTCCTCCAGTCTTCACTGGCTGTCTCAAGTTCCCCCGAGCCTGGACAGC
ACCGCCGGCACGGCCTTGAACAAGGGGAAGATCTACATTTCTAAGAGCAGCCCGCAATAT
GTGTTGGATGCGTACTCACTTCAATTCCACAAGGACTTCTCAATGTTTCTCAAGTCTCGG
GCAGAAGAAATAGTTGGAGGAGGAAGAATGGTATTGTCATTCATAGGCAGGCCAACACTT
GACCCTACAACCGAACAGAGTTGCTACCATTGGGAGCTATTAGCCCTTGCATTGATGAGC
ATGGTTTCAGATGGTCTTGTGGAAGAGGAGAAAGTTgattccttcaacgctccttaCTAT
GCTCCATGCGCAGAGGAACTGAAGTCGGAGCTGCAGAAGGACGGGTCCTTCATAATGGAC
CGACTTGAAGCGTTCGAAATCGATTGGGATGGTGGTGCTGATGATCAAGCTATTACCATG
AATGGTTTTGATCATGATCAAATGGTGGCTAGGAGTGGGAAGAGGGTGGCCAATACCATA
AGAGCGGTGGCGGAGTCAATGATCGAAGCTCATTTTGGGATAGAGATTATGGATGATCTG
TTTAGGAGGTACGCCGAACTCGTCACCAAACACTTGTTAGAGACAAGAACCAAGTATATC
AATTTGGTCATTTCACTGATCAGAAGATATTGA

>gene7062 trans=rna9372 length=1158
ATGGAAGTGGAGCAAATACTTCATATGAACAAAGGGGATGATGAAACTAGCTAcgccaaa
aattccaaaattcagTGCAAAATACTATCTATCACAAAGCCAATCATCGAGGAAACAGTA
CTGAAAATCTTAGCTCATATGCCAAAAAGTTTCGGCGTAGCAGATTTGGGTTGCTCATCT
GGACCAAACTCCTTGCTACTCGTTTCAGAGGTCATGGATGTCATACATGCCGAATACAGT
CGCCTGAGCGAGCCGAGCCTCCAGTTCCAGTCATCAACACTGGAGTTTAGAGTGTTTCTC
AATGACCTCTTCAGCAACGATTTCAACACCATTTTCATGTCACTGCCCGAGTTCTACGAC
AAGTTCAAGCAAGACTTCAAGAATTCTATTACTAGTGATGAGGGGCGCCCTAACCTCTTT
ATTTCTGCTGTGCCTGGTTCTTTTTATGGTAGACTATTTCCCACCAAGAGCTTGCACTTT
GCTCACTCTTCCTCTAGTCTTCACTGGCTCTCCCAGGTTCCCCCTGGATTAGACACAGCC
TTGAACAAGGGGAAGATCTACATATCTAAGAGCAGCCCAGTATGTGTATTTGAGGCATAT
TCACAGCAATTCCAGAAGGACTTTTCTGTGTTTCTGAAGTCTCGCGCTGAAGAAATCGTA
TCGGGAGGACGAATGGTCCTGTCATTCATGGGAAGGCGATGCTCAGACCCTACAACCGAA
GAGAGTTGCTATCTACAGTGGGAGCTGTTAGCTCAAGCATTGATGACCTTCGTTTTAGAG
GGCtctattgaagaagaaaaagttgagTCATTCCATGCTCCCTACTATGCTCCATGTCCG
GAGGAACTGAATTTGGTGGTACAAAAAGAAGGGTCATTTGTAGCCGACCGCCTTGAAGCA
TTCGAAATCGATTGGGATGGTGGTGCTGATCTTGATGAAAACACTGATAACATAACCAAA
GAGACCATAGCAATAAGCAGCGGCGAGCGAGTAGCGAAGACGATAAGAGCCGTGGTGGAG
TCGATGCTCGAGTCTCATTTTGGAGAAGATCTTATGATGGATGCCTTGTTTCAGAGGTAC
GCAGAGCTCGTCAGTGATCGCTTATCAAAGTCTAGAAACAAGTACATCAACTTGGTCATT
TCACTGATTAAGAACTAG

>gene7069 trans=rna9381 length=1050
ATGGGATCGGAGTCCGAATCCGTTTGTGTCACCGGAGCCTCCGGTTTCGTCGGATCATGG
CTGGTCATGAGACTCCTAGAGCGTGGCTACACTGTCCGAGCCACCGTGCGAGACCCTACT
AATGCGAAGAAGGTGAAGCATCTGCTAGACTTGCCGAAGGCGGCGACTCACTTGACGCTG
TGGAAGGCGGACCTGGCGGACGAGGGCAGCTTCGACGAAGCCATTAAGGGATGCACCGGT
GTGTTCCATGTCGCCACACCTATGGATTTTGAGTCCAAGGACCCTGAGAATGAAGTGATA
AAGCCAACAATAAACGGGGTGTTAGACATCATGAAAGCATGTCTGAAAGCAAAGACTGTG
AGAAGGTTGGTGTTTACAGCTTCTGCTGGATCTGTAAATGTTGAAGAGACCCAAAAGCCG
GTCTACAACGAAAGCAACTGGAGCGATGTCGAATTTTGCCGGAGAGTAAAGATGACTGGT
TGGATGTATTTTGTATCAAAAACTCTGGCTGAGCAAGAGGCATGGAAGtttgcaaaagaa
aacaacattgaTTTCATTACCATTATACCAACTCTGGTCATCGGTCCATTTCTCATGCCG
GCTATGCCGCCGAGTCTCATTACCGGACTTTCGCCTCTATTTGGAAATGAAGGTCATTAT
TCGATCATAAAGCAAGGCCAGTTTGTGCATCTAGACGACCTCTGCCAGTCTCATATATAC
TTGTACGAGCATCCGAAAGCAGAGGGTCGCTACATTTGTTCATCGCACGATGCTACGATT
CATGAAATTGGAAAATTGCTAAGAGAAAAGTATCCGGAATACAATGTTCCTACAAAGTTC
AAGGGCATTGAAGATAACTTGACAAAGGtccatttttcttcaaagaaaTTGTTGGAAACA
GGGTTTGAGTTCAAGTACAGCTTGGAGGACATGTTTGTAGGGGCAGTCGATGCTTGTAAA
GCAAAGGGTTTGCTTCCACCTCCTACTGAAAGAGTTGAGAAGCAGGAGAATGGCGATAGC
AGTGTCGTCCATGTCGAAGTCACTGGCTAA
>gene7137 trans=rna9465 length=1440
ATGGTTTTGGCAGCTGAATCATATAGCCTGAACGAACACCATGTCGCCGTCCTCCCGAGC
CCTGGAATGGGACACATCATCCCCCTCCTTGAGTTCGCCAAGCGCCTCGTCGTCCACCAC
GGTTTCCGCGTCAGCTTCCTCAATATCACCACCGAAGCTTCCACCGCTCAAACCGACCTC
CTCCACTCCCCCTCCCTCCCCTCCGGCCTCCATGTCATCGACCTCCCTCCTGCCGACGTG
TCCTCCCTCGTCAACGACGAAATGTTAGTCGTCCACCGTCTCGGCGTCATCGTAGAGGAA
AGCCTCCGGTGTCTAAAGTCAGTCCTGATCCAGCTGGGAAAGCCCAAAGCCCTCATCATC
GACGTGTTTTGCACACAAGGTTTCGACGTTGGCAAACAACTCTCCATTCCAGTCTACTCT
TTCTTCACTCCCTCAGCTGCTTTTTGTGCCTTCACGCTGTATCATCCCACCATGGACCGT
GAAGTGGAGGGTGAGTTCATCGACCTACCGGAACCGGTTCAGGTCCCTGGTTGCTCCCCG
GTTCGAACCGAAGACTTGCTAGACCAAATTCGTGACCGGAAGAATGACGAGTACAGATAC
TACTTTGGGCACGTTAGCCGGTTGTGTGAGGCGTCCGGTATTTTCTTAAACACATGGGAG
GACTTCGAACCGGTCCCTTTGAAAGCCATTAGAGAAAATCCTTTCTATCAGAAAATACTC
ACTCCTCCGATCTACCCGATCGGACCGCTTATAAAAGAGCACGATCCGTTGACCAAAGCT
GATGCTGAATGCCTGGCCTGGCTAGACCAACAGCCTCCAGACTCCGTACTATTCATAGTC
CCCGGCAGCGGAGGGACTTTAACCGCCGCGCAGCTCACCGAGTTCGCATGGGGCCTGGAG
CGGAGTCAGCAGCGGTTCATATGGGTGGTACGTAAGCCGACCGACGCGAGTGCGTCAGCA
ACGTTTTTCAACGTGGGAGGGGACGTGAACGACCCCAAGGCCTATTTACCGGAGGGTTTC
GTGGAGAGGACACGTGGAGTGGGGCTAGTGGTGCGTTCGTGGGCCAGCCAAGTGGCGTTT
CTCCGGCACAGGTCCACCGGAGGGTTTCTGTCTCACTGCGGGTGGAACTCATCGTTGGAG
AGTATGACGTGTGGGATTCCGATGATTGCGTGGCCGTTGTACGCCGAGCAAAGGGCCAAT
GCGACCATGCTGGCGGAGGAGGTTGGAGTGGCGGTTAAGGCGGTTAAGAGTAAAGGACAA
ACGGTTATTGGGAgggaggagattgagagggtGGTGAGGTTGCTTATGGAAGGTGAAGAA
GGGAAGGTGATGagaagcaaagcaaagaaGCTACAAGAGAGTGCAGCGAGGGCCCTGGAG
AGTGGTGGCTCTTCTTGGGAGTCTCTTACAAGAGTGGCCAAACAATGGAAGGGTCTTTAA


>gene723 trans=rna897 length=435
ATGGCAGACAACAACACCTTGAGAGCACAAATTTCCTCCTTGAGGCAATCTTTCTTCGAT
GAGGGAATGCTTGACGATCACTATGTCCAACTCGAAGAGTTGGAAGCGGAGGACAATCCT
CACTTCTGTGAAGAAGTCATGACAATGTTTCTCAGGGACTGTACTAAATTGATTGCTACA
CTGGAGCGTTCTGTGCATGAACCAGAATTTGATCCCCAACAGATAGATCAGTATCTCCAT
CAGCTCAAGGGTAGCAGCTCCAGTGTTGGTGCTGCTAAGGTGTGGAGTGAAGTTAACATA
CTCAGAGAAATTCTGAAAGCAGACGGCGACTATGCAAGGTTTAGGGATCATTTGGCTCAA
CTCAAAGTTGAGCATCAAAAGTTGGAAGCTAACCTTGAACCTTACTTCCAgATGCTCAGG
CAACTTGATCCTTGA


>gene7769 trans=rna10275 length=1011
ATGGTGGTTCAGTCGCAACCAGCTGCATTAGACCATTTCCCACTAATCAAAGCATGCAAG
CCCATAAGCATGTTCTCTGGGATTCCAGTGGTAGACCTTTCAGACCCCGATGCCAAGAGC
CTAATCATCAAGGCCTGCGAAGAATACGGCTTGTTCAAGGTGGTCAATCATGGAGTCCCA
TTGGAGTTCATGACTACACTTGAGGCTCAAGCTCTCAAGTTCTTCAACTTACCACAGTCT
GAAAAAGACAGAGCAGGCCCTGCCGACCCTTTTGGCTATGGAAGCAAGCGAATCGGTCCA
AACGGCGATGTGGGTTGGATTGAATACATCCTCCTCACCGCCAATCCTGAAATCATCTCC
CACAAATCACTCtccattttcaaaaacaaccCAGAAATTTTCCGTTCCGCTGTTGAGGAT
TATCTCTCGGCGGTGAAGAGGATGGCCTGTGAGGTCCTAGAAATGATGGCTGATGGGTTG
GGAATCGATCAAAGAAATGCGCTGAGCAAGCTTCTGAGAGATGAGAAGAGTGACTCATGT
TTCAGGCTCAACTACTATCCGCCATGCCCGGAGCTTCAAACATTGAGTGGACGAAATGTG
ATTGGGTTTGGGGAGCACACAGACCCTCAGATAATCTCTGTCCTGAGATCTAACAACACC
GCCAGCCTGCAAATCAGCCTGAAAGATGGGACTTGGGTTACTGTCCCACCTGATCagact
tcttttttcttcaatgttGGTGATTGCCTACAGGTGATGACTAACGGGAGGTTCAAGAGC
GTGAAGCATAGGGTTTTCGCAGACACAGAGAGGTCAAGGATTTCGATGATTTACTTTGGA
GGACCACCTCTGAGTGAAAAGATAACACCTCTAGCGGCAGTGATGgcagaaggagaagaa
agctTGTACAAGGAGTTCACGTGGTCCGAGTACAGAAGCTCTGCTTATAAATCACGGCTG
GCTGATAATAGGCTACGGCTCTTTGAGAAATCCTTTTGGCAATGCCAGTGA


>gene7949 trans=rna10505 length=780
ATGGTGAGGGGTAGTACTCAGCAGTGTGatgagaagagattgaagaaagGGCCATGGAGT
CCTGATGAGGATCACAAGTTGGTAGCATACATTCAAAGATATGGTATTTGGAATTGGAGT
CAGATGCCTAAACCTGCTGGTCTGGCAAGATCTGGGAAAAGTTGTAGACTTCGTTGGGTA
AATTACTTGAGGCCGGATATTAAGCGTGGAAACTTCAGcagggaagaagaggaaacCATA
ATCAAATTGCAACAGAAAATTGGAAATAGATGGTCTGTTATTGCAGCAAAACTTTCTGGA
AGGACAGACAATGAGATCAAGAATTACTGGCACACCCACTTGAAAAAGCGCCTCAACAAT
GACAAGTCCAACAGAGTGGAGAATACTTCATCTGAAACTGAAACCTTTCTTGTTGATGAG
GAAGCTTCAAAAGCATCACTGTTGGAAACTTCAAGAGAAAACTTATCTCCATCAAGTTCT
GGTATTGCTGATGAAATTGATCACAAACCCCAGATTACAGAACAGCAAAGTATTTGTGAT
ACATTTGGTGAACTTCAAAGTTTGTGGACACATTCTCAAGTGACATCAACAGCGGTGGAA
GATTCCGAGGCTATGTTTGTAGATTCTGCAGGACTTACATTGTCGACTGCTGCTGATCAA
GTGTGGCTGCAGCAAGAGCCAATATTTCCATGTGGTTCATATAGTGATGATGCTCATGTT
CTTATGAGTGATTATTGGGTCAATTTAGGAGTACAATCTGATGAAACAAATGGAATGTGA


>gene8009 trans=rna10569 length=1068
ATGGACTGCATTTCATTCCAATTTGGATCAGTGGAGAACCAGagAGCTGTGATTTCGACG
GTGAAGCCCATAGTGGACGCAAGCATAGAGGACCTCTGCAACACTCTCTTCCCAGAGTGT
CTGAAAATAGCAGACTTGGGGTGCTCTTCCGGACCCAATACCCTTCTGGTGGTATCAGAC
ATCATTGAAAATAGCCGAAACACGTTTCAAAAGCTCAACCTCCCCCCGCCATCGCTCCAA
GCATTCTTGAATGATCTTCCCTGGAATGATTTCAACACGGTGTTCAGGTCACTGCCTGGC
TTCTATAAGAAGCTCCATGAAGAAAATGGGAACAAGTCGGGTTCTTGTTTCATTGCAGCA
ATGCCTGGTTCCTTTTATGGCAGGCTCTTTCCTGACAACTCTCTTCACTTTGTTCATTCT
TCTTATGCTCTCATGTGGATCTCTGAGGTTCCAAAAGGTCTGGTAACCGAAGGAGGAGAG
GGACTGAACAAAGGGAACATATACATATCCAAGACAAGCTCACCTGCTGTGTTTAATGAA
TACTTTGAGCAATTCAAAAGGGACTTCACAGTCTTTCTGCGATCTAGGGCACACGAGCTA
GTCCCGGGAGGTAGTATGGTCCTCACAACCATGGGCAGCATAAAGAGCAATGATCCCCTC
TCCATTTGGGAATTCGTCGGATTGAAACTCCATGACATGGTTTTAGATGGTTTGATTGAG
GAGAAAAAGTTGGACAGATTCAATTTGCCATACTATGCACCCACAACAGATGAGGTAAAA
GAGGTGATCGAGGCTGAAGGGTCTTTTACTTTGCAAAACCTTGAAGCTTTCAAAAATGAC
TGGGATTCTTACATAAAACAAGCTCATAGTGACCTTGACAAGAAAGCAAGGGCTGCAATA
CTCTCCACTGACATAAGGGCAGTGGGAGAGCCTATTCTGGCTAGccaatttggagaagaa
gcaGTGGACGAATTGTTCCGTAAGTTCGAAGAAAATGTTCTTGATCATATGGAAAGGGAG
AAGTGTCAGTTCATTAACCTAGTTATATCATTGATCAAGAAGCGTTAA

>gene8081 trans=rna10667 length=1068
ATGtctgatcatcatcatgagCCTAAAGATCTTTACTACCATGATCTATTTCAGTATGAT
GATCATGGACAACTTAACGGTGGAATGATCATGAACAGCCCCAAAGTTTCTGGTTCATCA
TCCCCGGCTTACAATAATATTAATCCATTACAGGGGTTTGATGTTCCTTCATACTTGAAC
ACCAGCTTCACAGAGTACAGTTCACTTGCAACGGCTTTTGGCTTATCGTCTTCAACCTCC
GATCATGAAGTATTCTCCTCCATTGATGAAGGCAACCATCAAAAGCCTGCTGATAATAAT
CTCGGATACTTacgtggtggtggtggaggtcaTGTAAGTAGCGATGGTGAAGTTCTTATG
ACACCAAACTCCTCGGTATCTTCCTCTTCAGGTGAGGCCGGCGCCGAAGAGGGGGACTCC
GgtaacaagaacaagaaagacAGGCAGAAGCCAAAAGGGTCTTCGGAAGAAGGAGGAGAT
GTCCATAGCCCCAAGAAATCGAGCAAGAtagtgaagaagaaaggagagaagaagCAAAGA
GAGCCTCGATTTGCTTTCATGACCAAGAGTGAGGTTGATCATCTAGAAGACGGATACAGA
TGGAGAAAATATGGTCAGAAAGCTGTCAAAAATAGCCCATACCCAAGAAGCTACTACCGA
TGCACGACGCAGAAATGTGGGGTGAAGAAGAGGGTAGAAAGGTCATTTGAGGACCCGTCG
ACGGTGATCACCACCTACGAGGGGCAGCACAACCATCCGATCCCGGCGACTCTCCGAGGA
AGCATCAACATCAACGCGGCTCACCACCACCATGCATTCTTCTCTCCTCAGTCTATGTAC
GCGTCTGCTGCCACGACGACGTCGTCTTCCGGTCCTAGCTTTCCTCAAGAGTATCTGTTT
CAGATGGCGCAGCAGCctcagatgatgatgagaaacGACGGAGGAGGCGGCGGGGTTTAT
ACGTCGAGGAATGTTAACGTTCCTCAACAGTACCATCAGTTATCTGGAGATCAATACGGG
CTATTGCAGGACGTGGTTCCCTCGATGTTTTTCAAACAGGAGCCATGA

>gene8111 trans=rna10698 length=1431
ATGAAGCAATCGGTAGAGATAGTGTTCATCCCATCCCCAGGCATTGGTCACCTCGTGTCG
ACGGTGGAGGTGGCAAAGCTCCTCCTGTCTCGAGATGACCGACTCTTCATCACTGTCCTC
ATCATGAAGTTTCCGTTCAGCTCAGACCCCATTGATGCCTACATTGAATCCTTCGCGGAC
TCATCCATATCACACCGGATCAAGTTCATCAACCTCCCACAACAGAATATCGAGACACAA
GGTAATAGCACCATCAACTTCTTGAACTTCAGTGGCAGTCAGAAAACCAACGTTAAagat
gttgtcgccaaactcATCGAGTCCAAGACCGAGACTCGACTCGCCGGGTTTGTCATCGAC
ATGTTTTGCACATCCATGATCGATGTAGCCAACGAATTGGGGGTTCCTACCTACGTGTTC
TTCACTTCCAGCGCAGCCTCTCTAGGGGTCTTGCTCCACCTTCAAGCACTTCGTgatgac
caaaacaaagacTGTCTTGAGTTTAACGACTCCACTGCTGATTTGGTAATTCCGAGTTAC
GCCAATCCATTGCCTGCTAGAGTCTTGCCCGGTGTCCTTTTCGATCGCGAAAAGGTCGGA
GGAAACGGGTTTCTCAACTTAGCCAAAAGGATTAGAGATGTCAAGGGTATTCTCATAAAT
ACAATGACAGAGCTGGAGTCGCATGCCCTTCTTTCTCTCAGTTCCGATGGCAAGCTCCCT
CCGGTGTATCCGGTGGGACCTATACTCAACGTGAAGAGCGATGACAACAATGACCAAGTG
GATTCGAAGCAGACGTCTGATATCTTGAAATGGCTCGATGATCAGCCTCCGTCGTCTGTA
GTGTTTCTATGCTTCGGGAGCATGGGAAGCTTCAGTGAAGACCAGATGAAAGAGATAGCC
CGCGCATTGGAGCACGGAGGGTTTCGGTTTCTGTGGTCACTGCGTCAGCCTCCACCCAAG
GGAAAGATTGGTGTTCCCAGTGACTATGCCGATCACACGGGGGTGTTACCTGAAGGGTTC
CTTGATCGGACGGCGGGAGTCGGAAAAGTTATAGGCTGGGCGCCACAAGTTGCCATCTTA
TCCCATCCAGCAGTTGGAGGTTTCGTCTCTCATTGTGGGTGGAATTCAACTCTGGAGAGC
TTGTGGTTTGGAGTGCCGGTTGCCACTTGGCCCTTGTATGCTGAGCAGCAACTAAATGCT
TTCCAGCTAGTGAAGGAACTAGGGATAGCCGTGGAAATTGATATGAGTTATAGGAAGGAC
GGTCCGGTTGTTGTGACCGCAGAGAAAATTGAGCGTGGAATAAAGGAGCTGATGGAGCTC
GATAGTGATATAAGGAAGAGAGTGAGACAAGTGAGTGATAATAGCAAGAAAGCTTTCATG
GATGGGGGGTCCTCATATGCTTCGTTGGGACActtcattgatcaaatttaa

>gene8960 trans=rna11765 length=846
ATGGAAATTCATGAGGATGGTTCTGACTCTCATCTTCTCCCGGGCTACAGATTCTGCCCC
ATGGAGGAGGAACTAATCCTCAGCTATCTATATCCCAAGGTCAAGGGAGAGGAGGTACCC
GGCGAAGAGTATCTGATCTTCAATTCCGATTTGTACGGTAAAAACGACCCGTGGGAGATA
TGGAACATgtacaaagaaagaagaaagaacgaCTTGAGGTTCAGCCAAGACCTGTACTTC
TTCACTCAACGCAAGAAGAGGACTGTGAATGGCTCCCGGAAGGGCCGAACCGTCGGAAGT
GGCACCTGGAAAGCGGTCTCTTCCGATGATGTAAGCGCAGGTGGCACCGTTGTAGGTCAC
AGGAGCAGATTTAGCTATGAGAACAAGGAGTCTGTGGAACATGGCAGATGGATCATGCTC
GAGTACGAACTTGAACGCTCGCAAGTAAGCATGCTTAACCAACAAGACGTACACAAATAT
GTTCTATGCAAACTTAGGAAAAATAAGGGATCcaaagagaaagggaaacGGGTAGATGAG
GATGACCAGGAGAAGCTTGCAACCGGAGATGATATGCCCGATGATTTTCCAGCGCTGGAG
GAATATAAGAATGTGAAACAAGAGGAATCCGAAATCaaacaaggagtggaagatcAAGGG
ATGCATGCAGATGGAGACGATGTCTGCGATGCTGGTCCGTCATTATCTTCTGAACTACAA
GAGGCAGAAAATTGTTGGAAACAATACCTGAACCCTATAATATTCGTTGATGATGACAAT
TTGGTACCACCTTATGCAGATGCCTTGCAGTGGGAGGAGTCAAATATAACAAGGTTTGGA
GAATGA
